# Supplementary material for: Biomass Allocation of Stoloniferous and Rhizomatous Plant in Response to Resource Availability: A Phylogenetic Meta-Analysis
Source: Front Plant Sci. 2016 May 4;7:603. doi: 10.3389/fpls.2016.00603 (PMC4854891; doi:10.3389/fpls.2016.00603)
Supplement: Supplementary file 1 [file Table1.XLS]

## Sheet: information extracted
Information of the article
Title：	The title of this article
Author：	The authors of this article
Year：	The year in which this article was publicated
Journal：	The journal on which this article was publicated
Country：	The nationality of the authors
hypotheses cared about：	The scientific questions or hypothesis of this article
Species：	The objects of study in this article
Location：	The place of the study carried on
treatment traits：	The experimental conditions of the study
Plant traits：	The indicators of the study objects
Sample size：	The sample size of the study
Statistical indicator：	The indicators of the measures, eg: mean±SE or SD
statistical results：	The results of the statistic analysis, eg: F, P, χ²
statistical method：	The statistical methods used in this article
Citation：	The citation of this article
Email：	The email address of the correspondence author of his article
Information of the studies
Num：	Study Number	eg：#1-1：the first comparison of study1,#1-2：the second comparison of study2,#2-3.. .. ..
Citation：	Author+Date	eg：Hedges, Gurevitch et al. 1999
Species：	Genus name+Species name	eg：Vallisneria spiralis
CST：	clonal structure types
Life habit	life habit	eg: annual or periennal
ST：	Species Trait	eg：Stolon DW,rhizome DW,shoot DW, root DW, flower DW, fruit DW, .. .. ..
Treatment：	Experimental conditions
EF：	Environmental Factors	eg：light,nutrient,moisture, .. .. ..
+/-：	Direction of Effect	eg：+,-
Me：	Means of Experimental Group(units in field 17)
Mc：	Means of Control Group(units in field 17)
SDe：	Standard Diviation of Experimental Group
SDc：	Standard Diviation of Control Group
SEe：	Standard Error of Experimental Group
SEc：	Standard Error of Control Group
Ne：	Number of Replicates of Experimental Group
Nc：	Number of Replicates of Control Group
DS：	Data Source	eg：F1——Figure1；T1——Table1；P100——Page100；App1——Appenddix1.. .. ..
Unit：	Parameter Units	eg：g,Nst/Nr：number of stolon per ramet,Nbr/Nn: number of branches divided by number of rhizome nodes, .. .. ..

## Sheet: data of effect size
Num	Citation	Family	Genus	Species	CST	Life habit	ST	Trait category	Trait sub-category	Treatment	EF	d+	var
#341-1-1	Abrahamson & McCrea 1986	Asteraceae	Solidago	Solidago_altissima	rhizomatous	perennial	inflorescence DWP		SRP	fertilization	nutrient	-0.3211	0.2041
#341-1-1	Abrahamson & McCrea 1986	Asteraceae	Solidago	Solidago_altissima	rhizomatous	perennial	reproductive DWP	REP		fertilization	nutrient	0.0895	0.204
#341-1-1	Abrahamson & McCrea 1986	Asteraceae	Solidago	Solidago_altissima	rhizomatous	perennial	rhizome DWP		CRP	fertilization	nutrient	0.5935	0.22
#341-1-1	Abrahamson & McCrea 1986	Asteraceae	Solidago	Solidago_altissima	rhizomatous	perennial	root DWP		BGP	fertilization	nutrient	0.0268	0.2022
#341-1-1	Abrahamson & McCrea 1986	Asteraceae	Solidago	Solidago_altissima	rhizomatous	perennial	shoot DWP		AGP	fertilization	nutrient	-0.0511	0.2021
#341-1-1	Abrahamson & McCrea 1986	Asteraceae	Solidago	Solidago_altissima	rhizomatous	perennial	vegetative DWP	VGP		fertilization	nutrient	-0.0659	0.2024
#175-2-1-1	Alpert 1991	Rosaceae	Fragaria	Fragaria_chiloensis	stoloniferous	perennial	ramet DW	VG		N	nutrient	3.3604	0.6844
#175-2-1-1	Alpert 1991	Rosaceae	Fragaria	Fragaria_chiloensis	stoloniferous	perennial	root-1 DW		BG	N	nutrient	0.6643	0.2202
#175-2-1-1	Alpert 1991	Rosaceae	Fragaria	Fragaria_chiloensis	stoloniferous	perennial	shoot-1 DW		AG	N	nutrient	1.2054	0.269
#175-2-1-1	Alpert 1991	Rosaceae	Fragaria	Fragaria_chiloensis	stoloniferous	perennial	stolon DW	RE	CR	N	nutrient	4.0161	0.7349
#194-1	Alpert 1996	Rosaceae	Fragaria	Fragaria_chiloensis	stoloniferous	perennial	flower DW		SR	nutrient	nutrient	0.3639	0.256
#194-1	Alpert 1996	Rosaceae	Fragaria	Fragaria_chiloensis	stoloniferous	perennial	reproductive DW	RE		nutrient	nutrient	1.9568	0.3754
#194-1	Alpert 1996	Rosaceae	Fragaria	Fragaria_chiloensis	stoloniferous	perennial	ramet-1 DW	VG		nutrient	nutrient	0.2642	0.3101
#194-1	Alpert 1996	Rosaceae	Fragaria	Fragaria_chiloensis	stoloniferous	perennial	root DW		BG	nutrient	nutrient	1.9517	0.4024
#194-1	Alpert 1996	Rosaceae	Fragaria	Fragaria_chiloensis	stoloniferous	perennial	shoot DW		AG	nutrient	nutrient	4.0638	0.8294
#194-1	Alpert 1996	Rosaceae	Fragaria	Fragaria_chiloensis	stoloniferous	perennial	stolon DW		CR	nutrient	nutrient	1.3429	0.3076
#194-1	Alpert 1996	Rosaceae	Fragaria	Fragaria_chiloensis	stoloniferous	perennial	stolon-1 DW		CR	nutrient	nutrient	0.2385	0.3014
#401-2-1	Alpert 1999a	Rosaceae	Fragaria	Fragaria_chiloensis	stoloniferous	perennial	new stolon&ramet DW	RE		shade	light	1.4726	0.0587
#401-2-1	Alpert 1999a	Rosaceae	Fragaria	Fragaria_chiloensis	stoloniferous	perennial	original ramet DW	VG		shade	light	0.5631	0.0375
#157-2	Alpert and Mooney 1986	Rosaceae	Fragaria	Fragaria_chiloensis	stoloniferous	perennial	root DW		BG	shading	light	1.17673	0.469235
#157-2	Alpert and Mooney 1986	Rosaceae	Fragaria	Fragaria_chiloensis	stoloniferous	perennial	shoot DW		AG	shading	light	2.78521	0.78787
#157-1	Alpert and Mooney 1986	Rosaceae	Fragaria	Fragaria_chiloensis	stoloniferous	perennial	root DW		BG	water	water	1.2668	0.3487
#157-1	Alpert and Mooney 1986	Rosaceae	Fragaria	Fragaria_chiloensis	stoloniferous	perennial	shoot DW		AG	water	water	0.8805	0.298
#167-1-1-1	Ba, Wang et al. 2006	Poaceae	Leymus	Leymus_chinensis	rhizomatous	perennial	rhizome DWP	REP	CRP	N	nutrient	0.2073	0.2026
#167-1-1-1	Ba, Wang et al. 2006	Poaceae	Leymus	Leymus_chinensis	rhizomatous	perennial	root DWP		BGP	N	nutrient	-5.6145	1.2143
#167-1-1-1	Ba, Wang et al. 2006	Poaceae	Leymus	Leymus_chinensis	rhizomatous	perennial	shoot DWP		AGP	N	nutrient	1.4668	0.2652
#167-1-1-1	Ba, Wang et al. 2006	Poaceae	Leymus	Leymus_chinensis	rhizomatous	perennial	vegetative DWP	VGP		N	nutrient	-0.2933	0.2044
#167-1-2-1	Ba, Wang et al. 2006	Poaceae	Phragmites	Phragmites_communis	rhizomatous	perennial	rhizome DWP	REP	CRP	N	nutrient	0.4188	0.2065
#167-1-2-1	Ba, Wang et al. 2006	Poaceae	Phragmites	Phragmites_communis	rhizomatous	perennial	root DWP		BGP	N	nutrient	-0.786	0.2654
#167-1-2-1	Ba, Wang et al. 2006	Poaceae	Phragmites	Phragmites_communis	rhizomatous	perennial	shoot DWP		AGP	N	nutrient	0.3648	0.2372
#167-1-2-1	Ba, Wang et al. 2006	Poaceae	Phragmites	Phragmites_communis	rhizomatous	perennial	vegetative DWP	VGP		N	nutrient	-0.4672	0.2074
#163-1-1	Bai, Sun et al. 2009	Poaceae	Leymus	Leymus_chinensis	rhizomatous	perennial	ramet DW	VG		N	nutrient	2.5215	0.7772
#163-1-1	Bai, Sun et al. 2009	Poaceae	Leymus	Leymus_chinensis	rhizomatous	perennial	reproductive DW	RE		N	nutrient	-0.1811	0.4022
#163-1-1	Bai, Sun et al. 2009	Poaceae	Leymus	Leymus_chinensis	rhizomatous	perennial	rhizome DW		CR	N	nutrient	-0.1132	0.4009
#163-1-1	Bai, Sun et al. 2009	Poaceae	Leymus	Leymus_chinensis	rhizomatous	perennial	seed DW		SR	N	nutrient	-1.5974	0.5287
#101-2-1-1	Barko, Hardin et al. 1982	Potamogetonaceae	Potamogeton	Potamogeton_nodosus	rhizomatous	perennial	root DW		BG	shading	light	2.399	0.6771
#101-2-1-1	Barko, Hardin et al. 1982	Potamogetonaceae	Potamogeton	Potamogeton_nodosus	rhizomatous	perennial	shoot DW		AG	shading	light	1.4623	0.4578
#101-2-1-1	Barko, Hardin et al. 1982	Potamogetonaceae	Potamogeton	Potamogeton_nodosus	rhizomatous	perennial	biomass R/S		root/shoot	shading	light	0.3893	0.3412
#101-3-1-1	Barko, Hardin et al. 1982	Hydrocharitaceae	Vallisneria	Vallisneria_americana	rhizomatous	perennial	root DW		BG	shading	light	0.8587	0.3831
#101-3-1-1	Barko, Hardin et al. 1982	Hydrocharitaceae	Vallisneria	Vallisneria_americana	rhizomatous	perennial	shoot DW		AG	shading	light	0.4017	0.3577
#101-3-1-1	Barko, Hardin et al. 1982	Hydrocharitaceae	Vallisneria	Vallisneria_americana	rhizomatous	perennial	biomass R/S		root/shoot	shading	light	1.0937	0.3858
#296-1	Barto? et al. 2011	Poaceae	Molinia	Molinia_caerulea	rhizomatous	perennial	inflorescence DWP	REP	SRP	fertilization	nutrient	0.1616	0.401306
#296-1	Barto? et al. 2011	Poaceae	Molinia	Molinia_caerulea	rhizomatous	perennial	shoot DWP		AGP	fertilization	nutrient	-0.0973	0.4005
#225-1	Caradus 1992	Fabaceae	Trifolium	Trifolium_repens	stoloniferous	perennial	ramet DW	VG		P	nutrient	1.9936	0.1636
#225-1	Caradus 1992	Fabaceae	Trifolium	Trifolium_repens	stoloniferous	perennial	root DW		BG	P	nutrient	0.9793	0.1173
#225-1	Caradus 1992	Fabaceae	Trifolium	Trifolium_repens	stoloniferous	perennial	shoot DW		AG	P	nutrient	1.1499	0.1201
#225-1	Caradus 1992	Fabaceae	Trifolium	Trifolium_repens	stoloniferous	perennial	stolon DW	RE	CR	P	nutrient	1.5701	0.1383
#226-3-1	Carter, Theodorou et al. 1997	Fabaceae	Lotus	Lotus_corniculatus	stoloniferous	perennial	root DW		BG	drought	water	-1.0322	0.1525
#226-3-1	Carter, Theodorou et al. 1997	Fabaceae	Lotus	Lotus_corniculatus	stoloniferous	perennial	shoot DW		AG	drought	water	1.6142	0.1858
#226-3-1	Carter, Theodorou et al. 1997	Fabaceae	Lotus	Lotus_corniculatus	stoloniferous	perennial	leaf DWP		AGP	drought	water	-2.4002	0.251
#226-3-1	Carter, Theodorou et al. 1997	Fabaceae	Lotus	Lotus_corniculatus	stoloniferous	perennial	biomass R/S		root/shoot	drought	water	-3.1829	0.3247
#277-1	Chapman, Robson et al. 1992	Fabaceae	Trifolium	Trifolium_repens	stoloniferous	perennial	branch-1 DW		AG	N	nutrient	4.7803	2.5895
#277-1	Chapman, Robson et al. 1992	Fabaceae	Trifolium	Trifolium_repens	stoloniferous	perennial	root DW		BG	N	nutrient	3.11807	0.886117
#277-1	Chapman, Robson et al. 1992	Fabaceae	Trifolium	Trifolium_repens	stoloniferous	perennial	biomass R/S		root/shoot	N	nutrient	-3.12216	0.887395
#90-3-1	Chen 2004	Rosaceae	Duchesnea	Duchesnea_indica	stoloniferous	perennial	root-1 DWP		BGP	shading	light	-0.1415	0.3453
#90-3-1	Chen 2004	Rosaceae	Duchesnea	Duchesnea_indica	stoloniferous	perennial	stolon-1 DWP	REP	CRP	shading	light	0.1429	0.4265
#91-2-1	Chen 2004	Rosaceae	Fragaria	Fragaria_vesca	stoloniferous	perennial	biomass-1 R/S		root/shoot	shading	light	1.044	0.5288
#90-3-1	Chen, Lei et al. 2006	Rosaceae	Duchesnea	Duchesnea_indica	stoloniferous	perennial	leaf-1 DWP		AGP	shading	light	-0.8578	0.4394
#90-3-1	Chen, Lei et al. 2006	Rosaceae	Duchesnea	Duchesnea_indica	stoloniferous	perennial	vegetative-1 DWP	VGP		shading	light	-0.5805	0.3946
#179-1	Cheplick 1995	Poaceae	Amphibromus	Amphibromus_scabrivalvis	rhizomatous	perennial	reproductive DWP	REP		fertilization	nutrient	0.0008	0.0195
#179-1	Cheplick 1995	Poaceae	Amphibromus	Amphibromus_scabrivalvis	rhizomatous	perennial	rhizome DWP		CRP	fertilization	nutrient	-0.0256	0.0195
#179-1	Cheplick 1995	Poaceae	Amphibromus	Amphibromus_scabrivalvis	rhizomatous	perennial	root DWP		BGP	fertilization	nutrient	-1.0184	0.0222
#179-2	Cheplick 1995	Poaceae	Amphibromus	Amphibromus_scabrivalvis	rhizomatous	perennial	seed DWP		SRP	fertilization	nutrient	0.2436	0.021
#179-1	Cheplick 1995	Poaceae	Amphibromus	Amphibromus_scabrivalvis	rhizomatous	perennial	shoot DWP		AGP	fertilization	nutrient	0.6218	0.0204
#179-1	Cheplick 1995	Poaceae	Amphibromus	Amphibromus_scabrivalvis	rhizomatous	perennial	vegetative DWP	VGP		fertilization	nutrient	-0.1912	0.0199
#133-1-1	Chu, Yu et al. 2006	Lamiaceae	Glechoma	Glechoma_longituba	stoloniferous	perennial	biomass-1 R/S		root/shoot	nutrient	nutrient	0.216	0.5738
#133-2-1	Chu, Yu et al. 2006	Lamiaceae	Glechoma	Glechoma_longituba	stoloniferous	perennial	biomass-1 R/S		root/shoot	shading	light	0.473	0.3394
#131-1-1	Claridge and Franklin 2002	Poaceae	Microstegium	Microstegium_vimineum	stoloniferous	annual	flower DW		SR	nutrient	nutrient	0.5471	0.0521
#131-1-1	Claridge and Franklin 2002	Poaceae	Microstegium	Microstegium_vimineum	stoloniferous	annual	reproductive DW	RE		nutrient	nutrient	0.9789	0.056
#131-1-1	Claridge and Franklin 2002	Poaceae	Microstegium	Microstegium_vimineum	stoloniferous	annual	root DW		BG	nutrient	nutrient	-0.0991	0.0512
#131-1-1	Claridge and Franklin 2002	Poaceae	Microstegium	Microstegium_vimineum	stoloniferous	annual	shoot DW		AG	nutrient	nutrient	0.642	0.0581
#131-1-1	Claridge and Franklin 2002	Poaceae	Microstegium	Microstegium_vimineum	stoloniferous	annual	stolon DW		CR	nutrient	nutrient	0.4567	0.0527
#131-1-1	Claridge and Franklin 2002	Poaceae	Microstegium	Microstegium_vimineum	stoloniferous	annual	vegetative DW	VG		nutrient	nutrient	0.3836	0.0549
#131-1-1	Claridge and Franklin 2002	Poaceae	Microstegium	Microstegium_vimineum	stoloniferous	annual	flower DWP		SRP	nutrient	nutrient	0.581	0.0531
#131-1-1	Claridge and Franklin 2002	Poaceae	Microstegium	Microstegium_vimineum	stoloniferous	annual	reproductive DW	REP		nutrient	nutrient	1.1208	0.0589
#131-1-1	Claridge and Franklin 2002	Poaceae	Microstegium	Microstegium_vimineum	stoloniferous	annual	reproductive DW	REP		nutrient	nutrient	-0.3783	0.0512
#131-1-1	Claridge and Franklin 2002	Poaceae	Microstegium	Microstegium_vimineum	stoloniferous	annual	root DWP		BGP	nutrient	nutrient	-0.5485	0.052
#131-1-1	Claridge and Franklin 2002	Poaceae	Microstegium	Microstegium_vimineum	stoloniferous	annual	shoot DWP		AGP	nutrient	nutrient	0.1419	0.0506
#131-1-1	Claridge and Franklin 2002	Poaceae	Microstegium	Microstegium_vimineum	stoloniferous	annual	stolon DWP		CRP	nutrient	nutrient	0.6424	0.0529
#131-1-1	Claridge and Franklin 2002	Poaceae	Microstegium	Microstegium_vimineum	stoloniferous	annual	biomass R/S		root/shoot	nutrient	nutrient	-0.3315	0.0511
#131-2-1	Claridge and Franklin 2002	Poaceae	Microstegium	Microstegium_vimineum	stoloniferous	annual	flower DW		SR	shading	light	0.5546	0.0524
#131-2-1	Claridge and Franklin 2002	Poaceae	Microstegium	Microstegium_vimineum	stoloniferous	annual	reproductive DW	RE		shading	light	0.8907	0.056
#131-2-1	Claridge and Franklin 2002	Poaceae	Microstegium	Microstegium_vimineum	stoloniferous	annual	root DW		BG	shading	light	0.2176	0.051
#132-1	Claridge and Franklin 2002	Poaceae	Microstegium	Microstegium_vimineum	stoloniferous	annual	root DW		BG	shading	light	0.3983	0.0409
#131-2-1	Claridge and Franklin 2002	Poaceae	Microstegium	Microstegium_vimineum	stoloniferous	annual	shoot DW		AG	shading	light	1.1169	0.0642
#132-1	Claridge and Franklin 2002	Poaceae	Microstegium	Microstegium_vimineum	stoloniferous	annual	shoot DW		AG	shading	light	1.0336	0.0456
#131-2-1	Claridge and Franklin 2002	Poaceae	Microstegium	Microstegium_vimineum	stoloniferous	annual	stolon DW		CR	shading	light	0.5105	0.0546
#132-1	Claridge and Franklin 2002	Poaceae	Microstegium	Microstegium_vimineum	stoloniferous	annual	stolon DW	RE		shading	light	0.272	0.0403
#131-2-1	Claridge and Franklin 2002	Poaceae	Microstegium	Microstegium_vimineum	stoloniferous	annual	vegetative DW	VG		shading	light	0.799	0.0578
#132-1	Claridge and Franklin 2002	Poaceae	Microstegium	Microstegium_vimineum	stoloniferous	annual	vegetative DW	VG		shading	light	1.3067	0.0489
#131-2-1	Claridge and Franklin 2002	Poaceae	Microstegium	Microstegium_vimineum	stoloniferous	annual	flower DWP		SRP	shading	light	0.6093	0.0572
#131-2-1	Claridge and Franklin 2002	Poaceae	Microstegium	Microstegium_vimineum	stoloniferous	annual	reproductive DW	REP		shading	light	1.0067	0.0632
#131-2-1	Claridge and Franklin 2002	Poaceae	Microstegium	Microstegium_vimineum	stoloniferous	annual	root DWP		BGP	shading	light	0.2087	0.0503
#131-2-1	Claridge and Franklin 2002	Poaceae	Microstegium	Microstegium_vimineum	stoloniferous	annual	vegetative DWP	VGP		shading	light	-0.1694	0.0505
#131-2-1	Claridge and Franklin 2002	Poaceae	Microstegium	Microstegium_vimineum	stoloniferous	annual	shoot DWP		AGP	shading	light	-0.5994	0.0545
#131-2-1	Claridge and Franklin 2002	Poaceae	Microstegium	Microstegium_vimineum	stoloniferous	annual	stolon DWP		CRP	shading	light	0.591	0.0524
#131-2-1	Claridge and Franklin 2002	Poaceae	Microstegium	Microstegium_vimineum	stoloniferous	annual	biomass R/S		root/shoot	shading	light	-0.3165	0.0509
#60-2-1-1	Clevering 1999	Poaceae	Phragmites	Phragmites_australis	rhizomatous	perennial	rhizome DWP	REP	CRP	fertilization	nutrient	1.3622	0.053
#60-2-1-1	Clevering 1999	Poaceae	Phragmites	Phragmites_australis	rhizomatous	perennial	shoot DWP		AGP	fertilization	nutrient	-0.237	0.042
#60-1	Clevering 1999	Poaceae	Phragmites	Phragmites_australis	rhizomatous	perennial	rhizome DWP	REP	CRP	litter	nutrient	0	0.0138889
#60-1	Clevering 1999	Poaceae	Phragmites	Phragmites_australis	rhizomatous	perennial	root DWP		BGP	litter	nutrient	-0.581802	0.0144766
#60-1	Clevering 1999	Poaceae	Phragmites	Phragmites_australis	rhizomatous	perennial	vegetative DWP	VGP		litter	nutrient	0	0.0139
#60-1	Clevering 1999	Poaceae	Phragmites	Phragmites_australis	rhizomatous	perennial	shoot DWP		AGP	litter	nutrient	0.3549	0.0141
#281-2-1-1	Cronin and Lodge 2003	Nymphaeaceae	Nuphar	Nuphar_advena	rhizomatous	perennial	biomass R/S		root/shoot	shade	light	1.80926	0.176147
#281-1-2-1	Cronin and Lodge 2003	Potamogetonaceae	Potamogeton	Potamogeton_amplifolius	rhizomatous	perennial	root DW		BG	fertilization	nutrient	0.6387	0.1903
#281-1-2-1	Cronin and Lodge 2003	Potamogetonaceae	Potamogeton	Potamogeton_amplifolius	rhizomatous	perennial	shoot DW		AG	fertilization	nutrient	1.2389	0.2152
#281-1-2-1	Cronin and Lodge 2003	Potamogetonaceae	Potamogeton	Potamogeton_amplifolius	rhizomatous	perennial	biomass R/S		root/shoot	fertilization	nutrient	-1.0047	0.2064
#281-1-1-1	Cronin and Lodge 2003	Potamogetonaceae	Potamogeton	Potamogeton_amplifolius	rhizomatous	perennial	root DW		BG	shade	light	0.7021	0.192
#281-1-1-1	Cronin and Lodge 2003	Potamogetonaceae	Potamogeton	Potamogeton_amplifolius	rhizomatous	perennial	shoot DW		AG	shade	light	0.6032	0.1905
#281-1-1-1	Cronin and Lodge 2003	Potamogetonaceae	Potamogeton	Potamogeton_amplifolius	rhizomatous	perennial	biomass R/S		root/shoot	shade	light	0.9202	0.2014
#224-1-1	D'Hertefeldt, Falkengren-Grerup et al. 2011	Cyperaceae	Carex	Carex_arenaria	rhizomatous	perennial	biomass-1 R/S		root/shoot	nutrient	nutrient	-0.7379	0.2829
#224-2-1	D'Hertefeldt, Falkengren-Grerup et al. 2011	Cyperaceae	Carex	Carex_disticha	rhizomatous	perennial	biomass-1 R/S		root/shoot	nutrient	nutrient	-0.2047	0.2761
#25-3-1	Dong and Alaten 1999	Poaceae	Psammochloa	Psammochloa_villosa	rhizomatous	perennial	rhizome DWP	REP	CRP	nutrient	nutrient	1.0605	0.4401
#25-2-1	Dong and Alaten 1999	Poaceae	Psammochloa	Psammochloa_villosa	rhizomatous	perennial	rhizome DWP	REP	CRP	water	water	1.5863	0.445
#24-1	Dong, During et al. 1997	Primulaceae	Trientalis	Trientalis_europaea	rhizomatous	perennial	leaf DWP		AGP	nutrient	nutrient	0.1767	0.126
#24-1	Dong, During et al. 1997	Primulaceae	Trientalis	Trientalis_europaea	rhizomatous	perennial	vegetative DWP	VGP		nutrient	nutrient	-2.1522	0.2382
#24-1	Dong, During et al. 1997	Primulaceae	Trientalis	Trientalis_europaea	rhizomatous	perennial	rhizome DWP	REP	CRP	nutrient	nutrient	0.3761	0.1288
#56-1	Dong, During et al. 2002	Lamiaceae	Ajuga	Ajuga_reptans	stoloniferous	perennial	root-1 DW		BG	nutrient	nutrient	2.7329	0.712
#56-1	Dong, During et al. 2002	Lamiaceae	Ajuga	Ajuga_reptans	stoloniferous	perennial	stem DW		AG	nutrient	nutrient	2.7797	0.6572
#56-1	Dong, During et al. 2002	Lamiaceae	Ajuga	Ajuga_reptans	stoloniferous	perennial	root-1 DWP		BGP	nutrient	nutrient	-0.808	0.4042
#56-2	Dong, During et al. 2002	Lamiaceae	Ajuga	Ajuga_reptans	stoloniferous	perennial	root-1 DWP		BGP	nutrient	nutrient	-1.9382	0.5019
#96-1	Dong, Zhang et al. 2000	Rosaceae	Duchesnea	Duchesnea_indica	stoloniferous	perennial	stolon DWP	REP	CRP	nutrient	nutrient	1.1926	0.3382
#96-1	Dong, Zhang et al. 2000	Rosaceae	Duchesnea	Duchesnea_indica	stoloniferous	perennial	biomass R/S		root/shoot	nutrient	nutrient	-2.447	0.5191
#184-4	Fransen, de Kroon et al. 1998	Poaceae	Anthoxanthum	Anthoxanthum_odoratum	rhizomatous	perennial	root DW		BG	nutrient	nutrient	0.3464	0.3978
#184-4	Fransen, de Kroon et al. 1998	Poaceae	Anthoxanthum	Anthoxanthum_odoratum	rhizomatous	perennial	shoot DW		AG	nutrient	nutrient	1.65389	0.670959
#184-3	Fransen, de Kroon et al. 1998	Poaceae	Festuca	Festuca_rubra	rhizomatous	perennial	root DW		BG	nutrient	nutrient	0.1021	0.3758
#184-3	Fransen, de Kroon et al. 1998	Poaceae	Festuca	Festuca_rubra	rhizomatous	perennial	shoot DW		AG	nutrient	nutrient	0.225127	0.503168
#184-5	Fransen, de Kroon et al. 1998	Poaceae	Nardus	Nardus_stricta	rhizomatous	perennial	root DW		BG	nutrient	nutrient	-0.3792	0.3819
#184-5	Fransen, de Kroon et al. 1998	Poaceae	Nardus	Nardus_stricta	rhizomatous	perennial	shoot DW		AG	nutrient	nutrient	-0.245908	0.503779
#149-3-1	Friedman and Alpert 1991	Rosaceae	Fragaria	Fragaria_chiloensis	stoloniferous	perennial	root DW		BG	N	nutrient	0.0293	0.1684
#149-3-1	Friedman and Alpert 1991	Rosaceae	Fragaria	Fragaria_chiloensis	stoloniferous	perennial	shoot DW		AG	N	nutrient	1.2736	0.2993
#338-1-2-1	Gebauer et al. 1995	Cyperaceae	Eriophorum	Eriophorum_angustifolium	rhizomatous	perennial	rhizome DWP	REP	CRP	N	nutrient	0.9914	0.1769
#338-2-2-1	Gebauer et al. 1995	Cyperaceae	Eriophorum	Eriophorum_vaginatum	rhizomatous	perennial	rhizome DWP	REP	CRP	N	nutrient	-1.0176	0.1757
#338-1-2-1	Gebauer et al. 1995	Cyperaceae	Eriophorum	Eriophorum_angustifolium	rhizomatous	perennial	root DWP		BGP	N	nutrient	-0.3741	0.1578
#338-2-2-1	Gebauer et al. 1995	Cyperaceae	Eriophorum	Eriophorum_vaginatum	rhizomatous	perennial	root DWP		BGP	N	nutrient	-0.1074	0.1564
#338-1-2-1	Gebauer et al. 1995	Cyperaceae	Eriophorum	Eriophorum_angustifolium	rhizomatous	perennial	shoot DWP		AGP	N	nutrient	1.8459	0.2266
#338-2-2-1	Gebauer et al. 1995	Cyperaceae	Eriophorum	Eriophorum_vaginatum	rhizomatous	perennial	shoot DWP		AGP	N	nutrient	1.7056	0.212
#338-1-2-1	Gebauer et al. 1995	Cyperaceae	Eriophorum	Eriophorum_angustifolium	rhizomatous	perennial	vegetative DWP	VGP		N	nutrient	1.2335	0.188
#338-2-2-1	Gebauer et al. 1995	Cyperaceae	Eriophorum	Eriophorum_vaginatum	rhizomatous	perennial	vegetative DWP	VGP		N	nutrient	1.7001	0.2176
#338-1-3-1	Gebauer et al. 1995	Cyperaceae	Eriophorum	Eriophorum_angustifolium	rhizomatous	perennial	rhizome DWP	REP	CRP	P	nutrient	0.2193	0.1565
#338-2-3-1	Gebauer et al. 1995	Cyperaceae	Eriophorum	Eriophorum_vaginatum	rhizomatous	perennial	rhizome DWP	REP	CRP	P	nutrient	0.0422	0.155
#338-1-3-1	Gebauer et al. 1995	Cyperaceae	Eriophorum	Eriophorum_angustifolium	rhizomatous	perennial	root DWP		BGP	P	nutrient	0.0801	0.1547
#338-2-3-1	Gebauer et al. 1995	Cyperaceae	Eriophorum	Eriophorum_vaginatum	rhizomatous	perennial	root DWP		BGP	P	nutrient	0.0637	0.1562
#338-1-3-1	Gebauer et al. 1995	Cyperaceae	Eriophorum	Eriophorum_angustifolium	rhizomatous	perennial	shoot DWP		AGP	P	nutrient	-0.568	0.1675
#338-2-3-1	Gebauer et al. 1995	Cyperaceae	Eriophorum	Eriophorum_vaginatum	rhizomatous	perennial	shoot DWP		AGP	P	nutrient	0.0361	0.1548
#338-2-3-1	Gebauer et al. 1995	Cyperaceae	Eriophorum	Eriophorum_vaginatum	rhizomatous	perennial	shoot DWP	VGP		P	nutrient	0.0902	0.1582
#338-1-3-1	Gebauer et al. 1995	Cyperaceae	Eriophorum	Eriophorum_angustifolium	rhizomatous	perennial	vegetative DWP	VGP		P	nutrient	-0.3645	0.1598
#279-1	Gianoli and González-Teuber 2005	Convolvulaceae	Convolvulus	Convolvulus_chilensis	rhizomatous	perennial	biomass R/S		root/shoot	soil moisture	water	-0.4592	0.1748
#106-2-1	GINZO and LOVELL 1973	Ranunculaceae	Ranunculus	Ranunculus_repens	stoloniferous	perennial	biomass S/R		root/shoot	N	nutrient	-2.2918	0.847
#208-1-1	Guglielmini and Satorre 2002	Poaceae	Cynodon	Cynodon_dactylon	stoloniferous	perennial	leaf DWP		AGP	shading	light	-0.7992	0.4374
#208-2-1	Guglielmini and Satorre 2002	Poaceae	Cynodon	Cynodon_dactylon	stoloniferous	perennial	leaf DWP		AGP	shading	light	-1.6015	0.8404
#208-1-1	Guglielmini and Satorre 2002	Poaceae	Cynodon	Cynodon_dactylon	stoloniferous	perennial	rhizome DWP	REP	CRP	shading	light	-1.3848	0.8712
#208-2-1	Guglielmini and Satorre 2002	Poaceae	Cynodon	Cynodon_dactylon	stoloniferous	perennial	rhizome DWP	REP	CRP	shading	light	-0.1837	0.539
#208-1-1	Guglielmini and Satorre 2002	Poaceae	Cynodon	Cynodon_dactylon	stoloniferous	perennial	root DWP		BGP	shading	light	1.0409	0.4637
#208-2-1	Guglielmini and Satorre 2002	Poaceae	Cynodon	Cynodon_dactylon	stoloniferous	perennial	root DWP		BGP	shading	light	0.1256	0.5174
#208-1-1	Guglielmini and Satorre 2002	Poaceae	Cynodon	Cynodon_dactylon	stoloniferous	perennial	stolon DWP	REP	CRP	shading	light	0.94	0.638
#208-2-1	Guglielmini and Satorre 2002	Poaceae	Cynodon	Cynodon_dactylon	stoloniferous	perennial	stolon DWP	REP	CRP	shading	light	0.8547	0.578
#384-1	Guo et al. 2011	Gleicheniaceae	Diplopterygium	Diplopterygium_glaucum	rhizomatous	perennial	ramet DW	VG		shade	light	3.1514	0.5153
#384-1	Guo et al. 2011	Gleicheniaceae	Diplopterygium	Diplopterygium_glaucum	rhizomatous	perennial	rhizome DW	RE	CR	shade	light	0.3462	0.2044
#384-1	Guo et al. 2011	Gleicheniaceae	Diplopterygium	Diplopterygium_glaucum	rhizomatous	perennial	rhizome DWP	REP	CRP	shade	light	-1.2296	0.2486
#384-1	Guo et al. 2011	Gleicheniaceae	Diplopterygium	Diplopterygium_glaucum	rhizomatous	perennial	root DWP		BGP	shade	light	-0.4141	0.2046
#384-1	Guo et al. 2011	Gleicheniaceae	Diplopterygium	Diplopterygium_glaucum	rhizomatous	perennial	shoot DWP		AGP	shade	light	1.8097	0.3087
#384-1	Guo et al. 2011	Gleicheniaceae	Diplopterygium	Diplopterygium_glaucum	rhizomatous	perennial	vegetative DWP	VGP		shade	light	2.35	0.3858
#336-3	Hartnett 1993	Poaceae	Panicum	Panicum_virgatum	rhizomatous	perennial	ramet DW	VG		nitrogen	nutrient	1.33413	0.355234
#336-3	Hartnett 1993	Poaceae	Panicum	Panicum_virgatum	rhizomatous	perennial	reproductive DW	RE		nitrogen	nutrient	0.837188	0.316698
#336-4	Hartnett 1993	Poaceae	Panicum	Panicum_virgatum	rhizomatous	perennial	ramet DW	VG		unfertilized	nutrient	-0.951434	0.323996
#336-4	Hartnett 1993	Poaceae	Panicum	Panicum_virgatum	rhizomatous	perennial	reproductive DW	RE		unfertilized	nutrient	0.286512	0.294598
#255-1-1-1	He, Alpert et al. 2011	Poaceae	Cynodon	Cynodon_dactylon	stoloniferous	perennial	root DWP		BGP	shade	light	-0.1036	0.2602
#255-1-2-1	He, Alpert et al. 2011	Poaceae	Cynodon	Cynodon_dactylon	stoloniferous	perennial	root DWP		BGP	soil resources	nutrient	-0.0727	0.2568
#255-2-1-1	He, Alpert et al. 2011	Rosaceae	Potentilla	Potentilla_reptans	stoloniferous	perennial	root DWP		BGP	shade	light	0.1392	0.2909
#255-2-2-1	He, Alpert et al. 2011	Rosaceae	Potentilla	Potentilla_reptans	stoloniferous	perennial	root DWP		BGP	soil resources	nutrient	-0.6517	0.2928
#127-2-2-1	He, He et al. 2007	Cyperaceae	Carex	Carex_montis-everestii	rhizomatous	perennial	biomass B/A		root/shoot	nutrient	nutrient	-0.4081	0.2055
#127-2-2-1	He, He et al. 2007	Cyperaceae	Carex	Carex_montis-everestii	rhizomatous	perennial	rhizome DWP	REP	CRP	nutrient	nutrient	-0.0165	0.2028
#127-2-1-1	He, He et al. 2007	Cyperaceae	Carex	Carex_montis-everestii	rhizomatous	perennial	biomass B/A		root/shoot	shading	light	0.0874	0.2024
#127-2-1-1	He, He et al. 2007	Cyperaceae	Carex	Carex_montis-everestii	rhizomatous	perennial	rhizome DWP	REP	CRP	shading	light	0.0252	0.2044
#127-1-2-1	He, He et al. 2007	Poaceae	Stipa	Stipa_capillacea	rhizomatous	perennial	biomass B/A		root/shoot	nutrient	nutrient	-0.4511	0.2098
#127-1-1-1	He, He et al. 2007	Poaceae	Stipa	Stipa_capillacea	rhizomatous	perennial	biomass B/A		root/shoot	shading	light	0.3708	0.2083
#251-1-1	He, Wang et al. 2007	Asteraceae	Ligularia	Ligularia_virgaurea	rhizomatous	perennial	leaf DWP		AGP	shade	light	0.5034	0.0774
#251-1-1	He, Wang et al. 2007	Asteraceae	Ligularia	Ligularia_virgaurea	rhizomatous	perennial	root DWP		BGP	shade	light	-0.889	0.0824
#251-1-1	He, Wang et al. 2007	Asteraceae	Ligularia	Ligularia_virgaurea	rhizomatous	perennial	biomass R/S		root/shoot	shade	light	-0.4367	0.0767
#211-1-1	Holdredge, Bertness et al. 2010	Poaceae	Phragmites	Phragmites_australis	rhizomatous	perennial	biomass ADW		AG	nutrient	nutrient	2.7264	0.4204
#211-1-1	Holdredge, Bertness et al. 2010	Poaceae	Phragmites	Phragmites_australis	rhizomatous	perennial	root DW		BG	nutrient	nutrient	1.1196	0.235
#47-3-1	Huber 1996	Rosaceae	Potentilla	Potentilla_anglica	stoloniferous	perennial	flower DWP		SRP	shading	light	0.3511	0.2121
#47-3-1	Huber 1996	Rosaceae	Potentilla	Potentilla_anglica	stoloniferous	perennial	reproductive DW	REP		shading	light	1.0747	0.2709
#47-3-1	Huber 1996	Rosaceae	Potentilla	Potentilla_anglica	stoloniferous	perennial	internode DWP		CRP	shading	light	0.6673	0.2249
#47-3-1	Huber 1996	Rosaceae	Potentilla	Potentilla_anglica	stoloniferous	perennial	shoot DWP		AGP	shading	light	-2.9485	0.4401
#47-3-1	Huber 1996	Rosaceae	Potentilla	Potentilla_anglica	stoloniferous	perennial	vegetative DWP	VGP		shading	light	-1.2845	0.3015
#47-2-1	Huber 1996	Rosaceae	Potentilla	Potentilla_erecta	stoloniferous	perennial	flower DWP		SRP	shading	light	0.3484	0.2031
#47-2-1	Huber 1996	Rosaceae	Potentilla	Potentilla_erecta	stoloniferous	perennial	reproductive DW	REP		shading	light	0.2587	0.2044
#47-2-1	Huber 1996	Rosaceae	Potentilla	Potentilla_erecta	stoloniferous	perennial	internode DWP		CRP	shading	light	-0.025	0.2022
#47-2-1	Huber 1996	Rosaceae	Potentilla	Potentilla_erecta	stoloniferous	perennial	shoot DWP		AGP	shading	light	-0.4981	0.2066
#47-2-1	Huber 1996	Rosaceae	Potentilla	Potentilla_erecta	stoloniferous	perennial	vegetative DWP	VGP		shading	light	-0.4214	0.2045
#47-4-1	Huber 1996	Rosaceae	Potentilla	Potentilla_reptans	stoloniferous	perennial	flower DWP		SRP	shading	light	0.335	0.2029
#47-4-1	Huber 1996	Rosaceae	Potentilla	Potentilla_reptans	stoloniferous	perennial	reproductive DW	REP		shading	light	4.0547	0.6272
#47-4-1	Huber 1996	Rosaceae	Potentilla	Potentilla_reptans	stoloniferous	perennial	internode DWP		CRP	shading	light	3.4019	0.499
#47-4-1	Huber 1996	Rosaceae	Potentilla	Potentilla_reptans	stoloniferous	perennial	shoot DWP		AGP	shading	light	-4.4797	0.7228
#47-4-1	Huber 1996	Rosaceae	Potentilla	Potentilla_reptans	stoloniferous	perennial	vegetative DWP	VGP		shading	light	-3.0624	0.4376
#128-2	Huber and Hutchings 1997	Lamiaceae	Glechoma	Glechoma_hirsuta	stoloniferous	perennial	flower DW		SR	shading	light	0.477008	0.186989
#128-1	Huber and Hutchings 1997	Lamiaceae	Glechoma	Glechoma_hirsuta	stoloniferous	perennial	internode DW		CR	shading	light	0.8329	0.2274
#128-1	Huber and Hutchings 1997	Lamiaceae	Glechoma	Glechoma_hirsuta	stoloniferous	perennial	ramet DW	VG		shading	light	3.6988	0.6965
#128-1	Huber and Hutchings 1997	Lamiaceae	Glechoma	Glechoma_hirsuta	stoloniferous	perennial	reproductive DW	RE		shading	light	1.6497	0.2749
#128-1	Huber and Hutchings 1997	Lamiaceae	Glechoma	Glechoma_hirsuta	stoloniferous	perennial	root DW		BG	shading	light	1.1383	0.2343
#128-1	Huber and Hutchings 1997	Lamiaceae	Glechoma	Glechoma_hirsuta	stoloniferous	perennial	shoot DW		AG	shading	light	2.3385	0.3821
#57-1	Huber and Wiggerman 1997	Fabaceae	Trifolium	Trifolium_fragiferum	stoloniferous	perennial	flower DW		SR	shading	light	-0.1656	0.3348
#57-1	Huber and Wiggerman 1997	Fabaceae	Trifolium	Trifolium_fragiferum	stoloniferous	perennial	internode DW		CR	shading	light	-0.2708	0.3365
#57-1	Huber and Wiggerman 1997	Fabaceae	Trifolium	Trifolium_fragiferum	stoloniferous	perennial	ramet DW	VG		shading	light	-2.037	0.5889
#57-1	Huber and Wiggerman 1997	Fabaceae	Trifolium	Trifolium_fragiferum	stoloniferous	perennial	reproductive DW	RE		shading	light	-0.4548	0.3423
#57-1	Huber and Wiggerman 1997	Fabaceae	Trifolium	Trifolium_fragiferum	stoloniferous	perennial	flower DWP		SRP	shading	light	-0.5832	0.3481
#57-1	Huber and Wiggerman 1997	Fabaceae	Trifolium	Trifolium_fragiferum	stoloniferous	perennial	reproductive DW	REP		shading	light	-0.3846	0.3401
#57-1	Huber and Wiggerman 1997	Fabaceae	Trifolium	Trifolium_fragiferum	stoloniferous	perennial	internode DWP		CRP	shading	light	0.4341	0.3414
#57-1	Huber and Wiggerman 1997	Fabaceae	Trifolium	Trifolium_fragiferum	stoloniferous	perennial	shoot DWP		AGP	shading	light	0.8222	0.3651
#3-16	Huber, Fijan et al. 1998	Primulaceae	Anagallis	Anagallis_tenella	stoloniferous	perennial	spacer DWP	REP	CRP	shading	light	2.0385	0.3377
#3-4	Huber, Fijan et al. 1998	Scrophulariaceae	Cymbalaria	Cymbalaria_muralis	stoloniferous	perennial	spacer DWP	REP	CRP	shading	light	0.178379	0.223106
#3-10	Huber, Fijan et al. 1998	Rosaceae	Fragaria	Fragaria_vesca	stoloniferous	perennial	spacer DWP	REP	CRP	shading	light	-1.5935	0.292757
#3-2	Huber, Fijan et al. 1998	Lamiaceae	Glechoma	Glechoma_hirsuta	stoloniferous	perennial	spacer DWP	REP	CRP	shading	light	-1.0738	0.254252
#3-14	Huber, Fijan et al. 1998	Primulaceae	Lysimachia	Lysimachia_nummularia	stoloniferous	perennial	spacer DWP	REP	CRP	shading	light	0.1792	0.2231
#3-12	Huber, Fijan et al. 1998	Rosaceae	Potentilla	Potentilla_reptans	stoloniferous	perennial	spacer DWP	REP	CRP	shading	light	2.77864	0.43669
#3-18	Huber, Fijan et al. 1998	Ranunculaceae	Ranunculus	Ranunculus_repens	stoloniferous	perennial	spacer DWP	REP	CRP	shading	light	1.96361	0.329327
#3-8	Huber, Fijan et al. 1998	Fabaceae	Trifolium	Trifolium_fragiferum	stoloniferous	perennial	spacer DWP	REP	CRP	shading	light	4.74032	0.846407
#3-6	Huber, Fijan et al. 1998	Fabaceae	Trifolium	Trifolium_repens	stoloniferous	perennial	spacer DWP	REP	CRP	shading	light	2.07399	0.341707
#264-1-1	Huber, Whigham et al. 2005	Liliaceae	Uvularia	Uvularia_perfoliata	stoloniferous	perennial	biomass ADWP		AGP	light	light	2.5744	1.3106
#220-2-2-1	Huffman, Zasada et al. 1994	Ericaceae	Gaultheria	Gaultheria_shallon	rhizomatous	perennial	biomass A/B		root/shoot	shading	light	1.7826	0.2955
#220-2-2-1	Huffman, Zasada et al. 1994	Ericaceae	Gaultheria	Gaultheria_shallon	rhizomatous	perennial	biomass ADW		AG	shading	light	-0.7122	0.2956
#220-2-2-1	Huffman, Zasada et al. 1994	Ericaceae	Gaultheria	Gaultheria_shallon	rhizomatous	perennial	biomass BDW		BG	shading	light	0.3699	0.2611
#220-1-2-1	Huffman, Zasada et al. 1994	Ericaceae	Gaultheria	Gaultheria_shallon	rhizomatous	perennial	fruit DW		SR	shading	light	-0.6167	0.2189
#220-2-2-1	Huffman, Zasada et al. 1994	Ericaceae	Gaultheria	Gaultheria_shallon	rhizomatous	perennial	ramet DW	VG		shading	light	-0.8926	0.4274
#220-1-2-1	Huffman, Zasada et al. 1994	Ericaceae	Gaultheria	Gaultheria_shallon	rhizomatous	perennial	reproductive DW	RE		shading	light	0.827	0.2795
#220-1-2-1	Huffman, Zasada et al. 1994	Ericaceae	Gaultheria	Gaultheria_shallon	rhizomatous	perennial	rhizome DW		CR	shading	light	0.5916	0.2398
#138-1-1	Humphrey and Pyke 1997	Poaceae	Elymus	Elymus_lanceolatus	rhizomatous	perennial	biomass ADW		AG	nutrient	nutrient	4.9266	1.2639
#138-1-1	Humphrey and Pyke 1997	Poaceae	Elymus	Elymus_lanceolatus	rhizomatous	perennial	root DW		BG	nutrient	nutrient	3.4218	0.7359
#138-1-1	Humphrey and Pyke 1997	Poaceae	Elymus	Elymus_lanceolatus	rhizomatous	perennial	root DWP		BGP	nutrient	nutrient	1.0503	0.287
#138-2-1	Humphrey and Pyke 1997	Poaceae	Elymus	Elymus_lanceolatus	rhizomatous	perennial	root DWP		BGP	nutrient	nutrient	1.1044	0.2949
#54-1	Ikegami, Whigham et al. 2007	Cyperaceae	Schoenoplectus	Schoenoplectus_americanus	rhizomatous	perennial	biomass A/B		root/shoot	nutrient	nutrient	-5.17542	1.24232
#54-3	Ikegami, Whigham et al. 2007	Cyperaceae	Schoenoplectus	Schoenoplectus_americanus	rhizomatous	perennial	biomass A/B		root/shoot	shading	light	1.33407	0.349277
#113-1	Ikegami, Whigham et al. 2009	Cyperaceae	Schoenoplectus	Schoenoplectus_americanus	rhizomatous	perennial	biomass A/B		root/shoot	shading	light	2.61807	0.57315
#319-1-1	James 2008	Poaceae	Agropyron	Agropyron_desertorum	rhizomatous	perennial	leaf DWP		AGP	N	nutrient	0.2865	0.0508
#319-2-1	James 2008	Poaceae	Pseudoroegenaria	Pseudoroegenaria_spicata	rhizomatous	perennial	leaf DWP		AGP	N	nutrient	0.318	0.0509
#221	Jia, Yang et al. 2008	Amaranthaceae	Alternanthera	Alternanthera_philoxeroides	stoloniferous	perennial	biomass ADWP		AGP	nutrient	nutrient	-0.602026	0.209061
#221	Jia, Yang et al. 2008	Amaranthaceae	Alternanthera	Alternanthera_philoxeroides	stoloniferous	perennial	root DWP		BGP	nutrient	nutrient	0.9517	0.2226
#246-2-2-1	Jongejans, de Kroon et al. 2006	Asteraceae	Cirsium	Cirsium_dissectum	rhizomatous	perennial	reproductive DW	RE		nutrient	nutrient	0.3672	0.1473
#246-2-2-1	Jongejans, de Kroon et al. 2006	Asteraceae	Cirsium	Cirsium_dissectum	rhizomatous	perennial	rhizome DW		CR	nutrient	nutrient	-0.208	0.1452
#246-2-2-1	Jongejans, de Kroon et al. 2006	Asteraceae	Cirsium	Cirsium_dissectum	rhizomatous	perennial	sexual DW		SR	nutrient	nutrient	0.9131	0.1603
#246-2-2-1	Jongejans, de Kroon et al. 2006	Asteraceae	Cirsium	Cirsium_dissectum	rhizomatous	perennial	vegetative DW	VG		nutrient	nutrient	-0.1537	0.1446
#76-2-1	Kang 2007	Rosaceae	Potentilla	Potentilla_anserina	stoloniferous	perennial	biomass A/B		root/shoot	nutrient	nutrient	-0.3308	0.6794
#76-2-1	Kang 2007	Rosaceae	Potentilla	Potentilla_anserina	stoloniferous	perennial	biomass ADW		AG	nutrient	nutrient	3.5334	2.0385
#76-2-1	Kang 2007	Rosaceae	Potentilla	Potentilla_anserina	stoloniferous	perennial	biomass BDW		BG	nutrient	nutrient	1.4406	0.8417
#76-2-1	Kang 2007	Rosaceae	Potentilla	Potentilla_anserina	stoloniferous	perennial	stolon DWP	REP	CRP	nutrient	nutrient	0.2879	0.6897
#76-3-1	Kang 2007	Rosaceae	Potentilla	Potentilla_anserina	stoloniferous	perennial	biomass A/B		root/shoot	shading	light	-0.6161	0.6997
#76-3-1	Kang 2007	Rosaceae	Potentilla	Potentilla_anserina	stoloniferous	perennial	biomass ADW		AG	shading	light	1.8547	1.083
#76-3-1	Kang 2007	Rosaceae	Potentilla	Potentilla_anserina	stoloniferous	perennial	biomass BDW		BG	shading	light	0.8843	0.75
#192-2	Kemball, Palmer et al. 1992	Fabaceae	Trifolium	Trifolium_repens	stoloniferous	perennial	ramet DW	VG		darkening	light	3.99852	0.599704
#192-2	Kemball, Palmer et al. 1992	Fabaceae	Trifolium	Trifolium_repens	stoloniferous	perennial	reproductive DW	RE		darkening	light	1.34749	0.245393
#192-2	Kemball, Palmer et al. 1992	Fabaceae	Trifolium	Trifolium_repens	stoloniferous	perennial	root DW		BG	darkening	light	1.35381	0.24582
#192-2	Kemball, Palmer et al. 1992	Fabaceae	Trifolium	Trifolium_repens	stoloniferous	perennial	shoot DW		AG	darkening	light	4.10807	0.621907
#192-1	Kemball, Palmer et al. 1992	Fabaceae	Trifolium	Trifolium_repens	stoloniferous	perennial	ramet DW	VG		shading	light	3.03409	0.430142
#192-1	Kemball, Palmer et al. 1992	Fabaceae	Trifolium	Trifolium_repens	stoloniferous	perennial	reproductive DW	RE		shading	light	1.16162	0.233734
#192-1	Kemball, Palmer et al. 1992	Fabaceae	Trifolium	Trifolium_repens	stoloniferous	perennial	root DW		BG	shading	light	0.882714	0.21948
#192-1	Kemball, Palmer et al. 1992	Fabaceae	Trifolium	Trifolium_repens	stoloniferous	perennial	shoot DW		AG	shading	light	2.24001	0.325442
#271-3-1-1	Klime? and Klime?ová 2001	Poaceae	Calamagrostis	Calamagrostis_epigejos	rhizomatous	perennial	biomass ADW		AG	fertilization	nutrient	0.4487	0.683444
#271-3-1-1	Klime? and Klime?ová 2001	Poaceae	Calamagrostis	Calamagrostis_epigejos	rhizomatous	perennial	biomass BDW		BG	fertilization	nutrient	-0.11073	0.667688
#271-2-1-1	Klime? and Klime?ová 2001	Poaceae	Molinia	Molinia_arundinacea	rhizomatous	perennial	biomass ADW		AG	fertilization	nutrient	0.824861	0.723366
#271-2-1-1	Klime? and Klime?ová 2001	Poaceae	Molinia	Molinia_arundinacea	rhizomatous	perennial	biomass BDW		BG	fertilization	nutrient	2.66853	1.26009
#70-1	Li 2006	Iridaceae	Iris	Iris_japonica	rhizomatous	perennial	biomass R/S		root/shoot	soil nutrient	nutrient	-0.8906	0.2229
#154-1-1	Li and Wang 2011	Pontederiaceae	Eichhornia	Eichhornia_crassipes	stoloniferous	perennial	biomass R/S		root/shoot	shading	light	-0.0779	0.3395
#136-1	Li et al. 2001b	Cyperaceae	Cyperus	Cyperus_esculentus	rhizomatous	perennial	flower DW		SR	water	water	0.636	0.1215
#136-1	Li et al. 2001b	Cyperaceae	Cyperus	Cyperus_esculentus	rhizomatous	perennial	ramet DW	VG		water	water	-1.123	0.1416
#136-1	Li et al. 2001b	Cyperaceae	Cyperus	Cyperus_esculentus	rhizomatous	perennial	reproductive DW	RE		water	water	2.1593	0.1928
#136-1	Li et al. 2001b	Cyperaceae	Cyperus	Cyperus_esculentus	rhizomatous	perennial	rhizome DW		CR	water	water	1.4304	0.1529
#136-1	Li et al. 2001b	Cyperaceae	Cyperus	Cyperus_esculentus	rhizomatous	perennial	root DW		BG	water	water	0.5726	0.1246
#136-1	Li et al. 2001b	Cyperaceae	Cyperus	Cyperus_esculentus	rhizomatous	perennial	shoot DW		AG	water	water	4.9442	0.6137
#136-1	Li et al. 2001b	Cyperaceae	Cyperus	Cyperus_esculentus	rhizomatous	perennial	flower DWP		SRP	water	water	-1.5714	0.1643
#136-1	Li et al. 2001b	Cyperaceae	Cyperus	Cyperus_esculentus	rhizomatous	perennial	reproductive DWP	REP		water	water	-3.7383	0.3215
#136-1	Li et al. 2001b	Cyperaceae	Cyperus	Cyperus_esculentus	rhizomatous	perennial	rhizome DWP		CRP	water	water	-2.1416	0.191
#136-1	Li et al. 2001b	Cyperaceae	Cyperus	Cyperus_esculentus	rhizomatous	perennial	root DWP		BGP	water	water	-2.2451	0.2195
#136-1	Li et al. 2001b	Cyperaceae	Cyperus	Cyperus_esculentus	rhizomatous	perennial	shoot DWP		AGP	water	water	2.9243	0.3003
#136-1	Li et al. 2001b	Cyperaceae	Cyperus	Cyperus_esculentus	rhizomatous	perennial	vegetative DWP	VGP		water	water	2.2614	0.2347
#386-2-2	Li et al. 2006	Poaceae	Zoysia	Zoysia_japonica	stoloniferous	perennial	biomass DW	VG		nutrient	nutrient	0.3284	0.6953
#386-2-1	Li et al. 2006	Poaceae	Zoysia	Zoysia_japonica	stoloniferous	perennial	root DW		BG	nutrient	nutrient	0.1703	0.6705
#386-2-1	Li et al. 2006	Poaceae	Zoysia	Zoysia_japonica	stoloniferous	perennial	stolon DW	RE	CR	nutrient	nutrient	0.0667	0.6785
#386-2-1	Li et al. 2006	Poaceae	Zoysia	Zoysia_japonica	stoloniferous	perennial	tiller DW		AG	nutrient	nutrient	-0.4052	0.6809
#80-1-1	LI Jing, MA Xiao-fan et al. 2006	Poaceae	Leymus	Leymus_chinensis	rhizomatous	perennial	biomass R/S		root/shoot	fertilization	nutrient	2.2924	1.2679
#124-1	Li, Shibuya et al. 2001	Cyperaceae	Cyperus	Cyperus_esculentus	rhizomatous	perennial	flower DWP		SRP	shading	light	1.1573	0.3961
#124-1	Li, Shibuya et al. 2001	Cyperaceae	Cyperus	Cyperus_esculentus	rhizomatous	perennial	reproductive DW	REP		shading	light	-0.095	0.339
#124-1	Li, Shibuya et al. 2001	Cyperaceae	Cyperus	Cyperus_esculentus	rhizomatous	perennial	rhizome DWP		CRP	shading	light	-0.7772	0.3606
#124-1	Li, Shibuya et al. 2001	Cyperaceae	Cyperus	Cyperus_esculentus	rhizomatous	perennial	root DWP		BGP	shading	light	1.6252	0.5007
#124-1	Li, Shibuya et al. 2001	Cyperaceae	Cyperus	Cyperus_esculentus	rhizomatous	perennial	stem DWP		AGP	shading	light	0.9301	0.3813
#124-1	Li, Shibuya et al. 2001	Cyperaceae	Cyperus	Cyperus_esculentus	rhizomatous	perennial	vegetative DWP	VGP		shading	light	1.9365	0.4919
#278-1-1	Li, Shibuya et al. 2004	Cyperaceae	Cyperus	Cyperus_esculentus	rhizomatous	perennial	flower DW		SR	nutrient	nutrient	-0.0765	0.339
#278-1-1	Li, Shibuya et al. 2004	Cyperaceae	Cyperus	Cyperus_esculentus	rhizomatous	perennial	leaf DW		AG	nutrient	nutrient	4.2202	1.2305
#278-1-1	Li, Shibuya et al. 2004	Cyperaceae	Cyperus	Cyperus_esculentus	rhizomatous	perennial	reproductive DW	RE		nutrient	nutrient	2.9371	0.7571
#278-1-1	Li, Shibuya et al. 2004	Cyperaceae	Cyperus	Cyperus_esculentus	rhizomatous	perennial	rhizome DW		CR	nutrient	nutrient	2.7141	0.6665
#278-1-1	Li, Shibuya et al. 2004	Cyperaceae	Cyperus	Cyperus_esculentus	rhizomatous	perennial	root DW		BG	nutrient	nutrient	1.8321	0.5919
#278-1-1	Li, Shibuya et al. 2004	Cyperaceae	Cyperus	Cyperus_esculentus	rhizomatous	perennial	vegetative DW	VG		nutrient	nutrient	6.1931	2.2487
#161-1	Li, Wang et al. 2009	Pontederiaceae	Eichhornia	Eichhornia_crassipes	stoloniferous	perennial	biomass R/S		root/shoot	N	nutrient	-1.6054	0.442
#161-1	Li, Wang et al. 2009	Pontederiaceae	Eichhornia	Eichhornia_crassipes	stoloniferous	perennial	ramet-1 R/S		root/shoot	N	nutrient	-1.1922	0.403
#83-1-1	Liu 2006	Amaranthaceae	Alternanthera	Alternanthera_philoxeroides	stoloniferous	perennial	root DWP		BGP	shading	light	2.6965	0.2169
#83-1-1	Liu 2006	Amaranthaceae	Alternanthera	Alternanthera_philoxeroides	stoloniferous	perennial	shoot DWP		AGP	shading	light	-2.1272	0.2128
#83-1-1	Liu 2006	Amaranthaceae	Alternanthera	Alternanthera_philoxeroides	stoloniferous	perennial	vegetative DWP	VGP		shading	light	0.1834	0.112
#83-1-1	Liu 2006	Amaranthaceae	Alternanthera	Alternanthera_philoxeroides	stoloniferous	perennial	biomass R/S		root/shoot	shading	light	1.7031	0.1738
#396-2-1	Liu et al. 2013	Pedaliaceae	Trapella	Trapella_sinensis	rhizomatous	perennial	root&rhizome DW		BG	sediment nutrient	nutrient	5.386	3.2822
#396-2-1	Liu et al. 2013	Pedaliaceae	Trapella	Trapella_sinensis	rhizomatous	perennial	shoot DW		AG	sediment nutrient	nutrient	3.7598	1.8961
#396-2-1	Liu et al. 2013	Pedaliaceae	Trapella	Trapella_sinensis	rhizomatous	perennial	root&rhizome DWP		BGP	sediment nutrient	nutrient	-2.2173	1.265
#396-2-1	Liu et al. 2013	Pedaliaceae	Trapella	Trapella_sinensis	rhizomatous	perennial	sexual reproduction DWP	REP	SRP	sediment nutrient	nutrient	0.2692	0.7013
#396-2-1	Liu et al. 2013	Pedaliaceae	Trapella	Trapella_sinensis	rhizomatous	perennial	shoot DWP		AGP	sediment nutrient	nutrient	1.9257	1.1432
#396-2-1	Liu et al. 2013	Pedaliaceae	Trapella	Trapella_sinensis	rhizomatous	perennial	vegetative DWP	VGP		sediment nutrient	nutrient	0.0301	0.6756
#31-1	Liu, Li et al. 2004	Poaceae	Pleioblastus	Pleioblastus_maculata	rhizomatous	perennial	biomass ADWP		AGP	soil moisture	water	1.3186	0.4963
#31-1	Liu, Li et al. 2004	Poaceae	Pleioblastus	Pleioblastus_maculata	rhizomatous	perennial	biomass BDWP		BGP	soil moisture	water	-3.2876	1.0994
#31-1	Liu, Li et al. 2004	Poaceae	Pleioblastus	Pleioblastus_maculata	rhizomatous	perennial	vegetative DWP	VGP		soil moisture	water	2.7747	0.8771
#31-1	Liu, Li et al. 2004	Poaceae	Pleioblastus	Pleioblastus_maculata	rhizomatous	perennial	rhizome DWP	REP	CRP	soil moisture	water	-3.637	1.2474
#209-1-1	Liu, Schieving et al. 2007	Rosaceae	Potentilla	Potentilla_reptans	stoloniferous	perennial	leaf DW		AG	shade	light	2.3128	0.3345
#209-1-1	Liu, Schieving et al. 2007	Rosaceae	Potentilla	Potentilla_reptans	stoloniferous	perennial	root DW		BG	shade	light	4.5828	0.7325
#209-1-1	Liu, Schieving et al. 2007	Rosaceae	Potentilla	Potentilla_reptans	stoloniferous	perennial	biomass R/S		root/shoot	shade	light	4.4812	0.7098
#219-3-2-1	Luo and Xie 2009	Poaceae	Calamagrostis	Calamagrostis_angustifolia	rhizomatous	perennial	root DW		BG	nutrient	nutrient	-0.47	0.5364
#219-3-2-1	Luo and Xie 2009	Poaceae	Calamagrostis	Calamagrostis_angustifolia	rhizomatous	perennial	shoot DW		AG	nutrient	nutrient	0.2586	0.5044
#219-3-2-1	Luo and Xie 2009	Poaceae	Calamagrostis	Calamagrostis_angustifolia	rhizomatous	perennial	biomass R/S		root/shoot	nutrient	nutrient	-0.4451	0.5199
#219-3-1-1	Luo and Xie 2009	Poaceae	Calamagrostis	Calamagrostis_angustifolia	rhizomatous	perennial	root DW		BG	water	water	-0.6036	0.5394
#219-3-1-1	Luo and Xie 2009	Poaceae	Calamagrostis	Calamagrostis_angustifolia	rhizomatous	perennial	shoot DW		AG	water	water	-0.4928	0.5151
#219-3-1-1	Luo and Xie 2009	Poaceae	Calamagrostis	Calamagrostis_angustifolia	rhizomatous	perennial	biomass R/S		root/shoot	water	water	-0.273	0.5145
#219-1-2-1	Luo and Xie 2009	Cyperaceae	Carex	Carex_lasiocarpa	rhizomatous	perennial	root DW		BG	nutrient	nutrient	0.0351	0.5001
#219-1-2-1	Luo and Xie 2009	Cyperaceae	Carex	Carex_lasiocarpa	rhizomatous	perennial	shoot DW		AG	nutrient	nutrient	0.7477	0.5387
#219-1-2-1	Luo and Xie 2009	Cyperaceae	Carex	Carex_lasiocarpa	rhizomatous	perennial	biomass R/S		root/shoot	nutrient	nutrient	-0.7681	0.5413
#219-1-1-1	Luo and Xie 2009	Cyperaceae	Carex	Carex_lasiocarpa	rhizomatous	perennial	root DW		BG	water	water	0.0704	0.5004
#219-1-1-1	Luo and Xie 2009	Cyperaceae	Carex	Carex_lasiocarpa	rhizomatous	perennial	shoot DW		AG	water	water	0.1182	0.5022
#219-1-1-1	Luo and Xie 2009	Cyperaceae	Carex	Carex_lasiocarpa	rhizomatous	perennial	biomass R/S		root/shoot	water	water	0.0861	0.5008
#219-2-2-1	Luo and Xie 2009	Cyperaceae	Carex	Glyceria_spiculosa	rhizomatous	perennial	root DW		BG	nutrient	nutrient	0.4788	0.5156
#219-2-2-1	Luo and Xie 2009	Cyperaceae	Carex	Glyceria_spiculosa	rhizomatous	perennial	shoot DW		AG	nutrient	nutrient	0.8334	0.5435
#219-2-2-1	Luo and Xie 2009	Cyperaceae	Carex	Glyceria_spiculosa	rhizomatous	perennial	biomass R/S		root/shoot	nutrient	nutrient	-0.0277	0.5093
#219-2-1-1	Luo and Xie 2009	Cyperaceae	Carex	Glyceria_spiculosa	rhizomatous	perennial	root DW		BG	water	water	-0.5085	0.5168
#219-2-1-1	Luo and Xie 2009	Cyperaceae	Carex	Glyceria_spiculosa	rhizomatous	perennial	shoot DW		AG	water	water	-0.016	0.5047
#219-2-1-1	Luo and Xie 2009	Cyperaceae	Carex	Glyceria_spiculosa	rhizomatous	perennial	biomass R/S		root/shoot	water	water	-0.8441	0.5511
#387-1	Mao et al. 2012	Poaceae	Pennisetum	Pennisetum_centrasiaticum	rhizomatous	perennial	root DWP		BGP	N	nutrient	-0.565345	0.346651
#387-1	Mao et al. 2012	Poaceae	Pennisetum	Pennisetum_centrasiaticum	rhizomatous	perennial	shoot DWP		AGP	N	nutrient	0.639668	0.350382
#387-1	Mao et al. 2012	Poaceae	Pennisetum	Pennisetum_centrasiaticum	rhizomatous	perennial	vegetative DWP	VGP		N	nutrient	0.0067	0.3333
#387-1	Mao et al. 2012	Poaceae	Pennisetum	Pennisetum_centrasiaticum	rhizomatous	perennial	biomass R/S		root/shoot	N	nutrient	-0.207082	0.33512
#387-2-1	Mao et al. 2012	Poaceae	Pennisetum	Pennisetum_centrasiaticum	rhizomatous	perennial	root DWP		BGP	water	water	-1.6721	0.4503
#387-2-1	Mao et al. 2012	Poaceae	Pennisetum	Pennisetum_centrasiaticum	rhizomatous	perennial	shoot DWP		AGP	water	water	1.6036	0.4407
#387-2-1	Mao et al. 2012	Poaceae	Pennisetum	Pennisetum_centrasiaticum	rhizomatous	perennial	vegetative DWP	VGP		water	water	-0.2177	0.3353
#387-2-1	Mao et al. 2012	Poaceae	Pennisetum	Pennisetum_centrasiaticum	rhizomatous	perennial	biomass R/S		root/shoot	water	water	-1.3815	0.413
#200-1-1	Marshall and Anderson-Taylor 1992	Poaceae	Agrostis	Agrostis_stolonifera	stoloniferous	perennial	root-1 DW		BG	nutrient	nutrient	1.3401	0.9433
#200-1-1	Marshall and Anderson-Taylor 1992	Poaceae	Agrostis	Agrostis_stolonifera	stoloniferous	perennial	shoot-1 DW		AG	nutrient	nutrient	3.8058	3.0051
#445-1-1	Martina & Ende 2013	Poaceae	Phalaris	Phalaris_arundinacea	rhizomatous	perennial	biomass ADW		AG	soil moisture	water	2.841	0.672
#445-1-1	Martina & Ende 2013	Poaceae	Phalaris	Phalaris_arundinacea	rhizomatous	perennial	biomass BDW		BG	soil moisture	water	2.5623	0.6177
#445-1-1	Martina & Ende 2013	Poaceae	Phalaris	Phalaris_arundinacea	rhizomatous	perennial	biomass S/R		root/shoot	soil moisture	water	0.760588	0.357437
#445-2-1	Martina & Ende 2013	Poaceae	Phalaris	Phalaris_arundinacea	rhizomatous	perennial	biomass ADW		AG	soil N	nutrient	1.8372	0.5053
#445-2-1	Martina & Ende 2013	Poaceae	Phalaris	Phalaris_arundinacea	rhizomatous	perennial	biomass BDW		BG	soil N	nutrient	0.5361	0.359
#445-2-1	Martina & Ende 2013	Poaceae	Phalaris	Phalaris_arundinacea	rhizomatous	perennial	biomass S/R		root/shoot	soil N	nutrient	-0.835715	0.362434
#228-2-1	Martina and von Ende 2012	Poaceae	Phalaris	Phalaris_arundinacea	rhizomatous	perennial	biomass ADW		AG	N	nutrient	1.7939	0.6353
#228-2-1	Martina and von Ende 2012	Poaceae	Phalaris	Phalaris_arundinacea	rhizomatous	perennial	biomass BDW		BG	N	nutrient	-0.1666	0.4291
#228-2-1	Martina and von Ende 2012	Poaceae	Phalaris	Phalaris_arundinacea	rhizomatous	perennial	biomass S/R		root/shoot	N	nutrient	-2.8746	0.9913
#228-1-1	Martina and von Ende 2012	Poaceae	Phalaris	Phalaris_arundinacea	rhizomatous	perennial	biomass ADW		AG	shading	light	3.407	1.0599
#228-1-1	Martina and von Ende 2012	Poaceae	Phalaris	Phalaris_arundinacea	rhizomatous	perennial	biomass BDW		BG	shading	light	4.9078	2.0051
#228-1-1	Martina and von Ende 2012	Poaceae	Phalaris	Phalaris_arundinacea	rhizomatous	perennial	biomass S/R		root/shoot	shading	light	3.1015	1.0416
#228-3-1	Martina and von Ende 2012	Poaceae	Phalaris	Phalaris_arundinacea	rhizomatous	perennial	biomass ADW		AG	water	water	-0.5781	0.4551
#228-3-1	Martina and von Ende 2012	Poaceae	Phalaris	Phalaris_arundinacea	rhizomatous	perennial	biomass BDW		BG	water	water	-0.3906	0.468
#228-3-1	Martina and von Ende 2012	Poaceae	Phalaris	Phalaris_arundinacea	rhizomatous	perennial	biomass S/R		root/shoot	water	water	0.3301	0.5151
#172-1-1	Maurer and Zedler 2002	Poaceae	Phalaris	Phalaris_arundinacea	rhizomatous	perennial	root DW		BG	nutrient	nutrient	-1.3564	0.6276
#172-1-1	Maurer and Zedler 2002	Poaceae	Phalaris	Phalaris_arundinacea	rhizomatous	perennial	shoot DW		AG	nutrient	nutrient	1.3212	0.6875
#172-2-1	Maurer and Zedler 2002	Poaceae	Phalaris	Phalaris_arundinacea	rhizomatous	perennial	root DW		BG	shade	light	-0.005	0.5218
#172-2-1	Maurer and Zedler 2002	Poaceae	Phalaris	Phalaris_arundinacea	rhizomatous	perennial	shoot DW		AG	shade	light	0.9112	0.6112
#159-2	Méthy, Alpert et al. 1990	Pontederiaceae	Eichhornia	Eichhornia_crassipes	stoloniferous	perennial	shoot DWP		AGP	shading	light	-0.9053	0.722
#55-1	Miao 2004	Cyperaceae	Cladium	Cladium_jamaicense	rhizomatous	perennial	rhizome DWP	REP	CRP	nutrient	nutrient	0	0.05
#55-2	Miao 2004	Typhaceae	Typha	Typha_domingensis	rhizomatous	perennial	rhizome DWP	REP	CRP	nutrient	nutrient	1.21891	0.0592859
#284-1	Müller, Schmid et al. 2000	Poaceae	Agrostis	Agrostis_capillaris	rhizomatous	perennial	leaf DW		AG	nutrient	nutrient	0.316902	0.151526
#284-1	Müller, Schmid et al. 2000	Poaceae	Agrostis	Agrostis_capillaris	rhizomatous	perennial	root DW		BG	nutrient	nutrient	0.229031	0.150669
#284-5	Müller, Schmid et al. 2000	Poaceae	Bromus	Bromus_inermis	rhizomatous	perennial	leaf DW		AG	nutrient	nutrient	0.494043	0.257627
#284-5	Müller, Schmid et al. 2000	Poaceae	Bromus	Bromus_inermis	rhizomatous	perennial	root DW		BG	nutrient	nutrient	0.484312	0.25733
#284-6	Müller, Schmid et al. 2000	Cyperaceae	Carex	Carex_flacca	rhizomatous	perennial	leaf DW		AG	nutrient	nutrient	0.298577	0.224699
#284-6	Müller, Schmid et al. 2000	Cyperaceae	Carex	Carex_flacca	rhizomatous	perennial	root DW		BG	nutrient	nutrient	0.31619	0.224999
#284-2	Müller, Schmid et al. 2000	Cyperaceae	Eleocharis	Eleocharis_palustris	rhizomatous	perennial	leaf DW		AG	nutrient	nutrient	0.0582674	0.2112
#284-2	Müller, Schmid et al. 2000	Cyperaceae	Eleocharis	Eleocharis_palustris	rhizomatous	perennial	root DW		BG	nutrient	nutrient	-0.32554	0.2139
#284-3	Müller, Schmid et al. 2000	Rosaceae	Potentilla	Potentilla_reptans	stoloniferous	perennial	leaf DW		AG	nutrient	nutrient	0.818067	0.206843
#284-3	Müller, Schmid et al. 2000	Rosaceae	Potentilla	Potentilla_reptans	stoloniferous	perennial	root DW		BG	nutrient	nutrient	0.594649	0.199328
#284-4	Müller, Schmid et al. 2000	Lamiaceae	Prunella	Prunella_grandiflora	stoloniferous	perennial	leaf DW		AG	nutrient	nutrient	-0.0237785	0.181831
#284-4	Müller, Schmid et al. 2000	Lamiaceae	Prunella	Prunella_grandiflora	stoloniferous	perennial	root DW		BG	nutrient	nutrient	0.166552	0.182449
#284-7	Müller, Schmid et al. 2000	Lamiaceae	Prunella	Prunella_vulgaris	stoloniferous	perennial	leaf DW		AG	nutrient	nutrient	0.36175	0.205292
#284-7	Müller, Schmid et al. 2000	Lamiaceae	Prunella	Prunella_vulgaris	stoloniferous	perennial	root DW		BG	nutrient	nutrient	0.322599	0.204622
#190-3	Navas and Garnier 2002	Rubiaceae	Rubia	Rubia_peregrina	rhizomatous	perennial	rhizome DWP	REP	CRP	low-light	light	1.20561	0.295421
#190-3	Navas and Garnier 2002	Rubiaceae	Rubia	Rubia_peregrina	rhizomatous	perennial	root DWP		BGP	low-light	light	1.48765	0.31916
#190-3	Navas and Garnier 2002	Rubiaceae	Rubia	Rubia_peregrina	rhizomatous	perennial	shoot DWP		AGP	low-light	light	-2.2952	0.4146
#190-3	Navas and Garnier 2002	Rubiaceae	Rubia	Rubia_peregrina	rhizomatous	perennial	vegetative DWP	VGP		low-light	light	-0.4277	0.2557
#190-1	Navas and Garnier 2002	Rubiaceae	Rubia	Rubia_peregrina	rhizomatous	perennial	rhizome DWP	REP	CRP	low-N	nutrient	1.2147	0.296109
#190-1	Navas and Garnier 2002	Rubiaceae	Rubia	Rubia_peregrina	rhizomatous	perennial	root DWP		BGP	low-N	nutrient	-2.35012	0.422596
#190-1	Navas and Garnier 2002	Rubiaceae	Rubia	Rubia_peregrina	rhizomatous	perennial	vegetative DWP	VGP		low-N	nutrient	-0.3538	0.2539
#190-1	Navas and Garnier 2002	Rubiaceae	Rubia	Rubia_peregrina	rhizomatous	perennial	shoot DWP		AGP	low-N	nutrient	2.3467	0.4221
#190-2	Navas and Garnier 2002	Rubiaceae	Rubia	Rubia_peregrina	rhizomatous	perennial	rhizome DWP	REP	CRP	low-water	water	0.0447087	0.250062
#190-2	Navas and Garnier 2002	Rubiaceae	Rubia	Rubia_peregrina	rhizomatous	perennial	root DWP		BGP	low-water	water	-0.705888	0.265571
#190-2	Navas and Garnier 2002	Rubiaceae	Rubia	Rubia_peregrina	rhizomatous	perennial	shoot DWP		AGP	low-water	water	0.8416	0.2721
#190-2	Navas and Garnier 2002	Rubiaceae	Rubia	Rubia_peregrina	rhizomatous	perennial	vegetative DWP	VGP		low-water	water	-0.0286	0.25
#305-2-1	Nicholls 2011	Crassulaceae	Penthorum	Penthorum_sedoides	stoloniferous	perennial	ramet DW	VG		fertilization	nutrient	4.10551	2.07127
#305-2-1	Nicholls 2011	Crassulaceae	Penthorum	Penthorum_sedoides	stoloniferous	perennial	stolon DW	RE	CR	fertilization	nutrient	4.69666	2.50488
#153-1-1-1	Nilsson and D'Hertefeldt 2008	Apiaceae	Aegopodium	Aegopodium_podagraria	rhizomatous	perennial	biomass R/S		root/shoot	shading	light	0.0257	0.019
#139-2-1-1	Niva, Svensson et al. 2006	Caprifoliaceae	Linnaea	Linnaea_borealis	stoloniferous	perennial	biomass R/S		root/shoot	light increased	light	-0.5098	0.5362
#139-1-1-1	Niva, Svensson et al. 2006	Caprifoliaceae	Linnaea	Linnaea_borealis	stoloniferous	perennial	biomass R/S		root/shoot	water reduced	water	0.4414	0.5313
#249-1-1	Olga A 1998	Poaceae	Phragmites	Phragmites_australis	rhizomatous	perennial	rhizome DWP	REP	CRP	N	nutrient	-0.5808	0.3015
#249-2-1	Olga A 1998	Poaceae	Phragmites	Phragmites_australis	rhizomatous	perennial	rhizome DWP	REP	CRP	N	nutrient	-1.3034	0.3788
#249-1-1	Olga A 1998	Poaceae	Phragmites	Phragmites_australis	rhizomatous	perennial	root DWP		BGP	N	nutrient	-2.5331	0.5769
#249-2-1	Olga A 1998	Poaceae	Phragmites	Phragmites_australis	rhizomatous	perennial	root DWP		BGP	N	nutrient	-2.3573	0.4941
#249-1-1	Olga A 1998	Poaceae	Phragmites	Phragmites_australis	rhizomatous	perennial	vegetative DWP	VGP		N	nutrient	0.9944	0.3425
#249-2-1	Olga A 1998	Poaceae	Phragmites	Phragmites_australis	rhizomatous	perennial	vegetative DWP	VGP		N	nutrient	1.5667	0.4121
#249-1-1	Olga A 1998	Poaceae	Phragmites	Phragmites_australis	rhizomatous	perennial	shoot DWP		AGP	N	nutrient	3.051	0.6432
#249-2-1	Olga A 1998	Poaceae	Phragmites	Phragmites_australis	rhizomatous	perennial	shoot DWP		AGP	N	nutrient	4.3762	1.4709
#311-1	Peterson & Chesson 2002	Apiaceae	Hydrocotyle	Hydrocotyle_peduncularis	stoloniferous	perennial	root DWP		BGP	water stress	water	-1.1885	0.583
#311-1	Peterson & Chesson 2002	Apiaceae	Hydrocotyle	Hydrocotyle_peduncularis	stoloniferous	perennial	shoot DWP		AGP	water stress	water	1.6475	0.6562
#307-1	Powelson & Lieffers 1992	Poaceae	Calamagrostis	Calamagrostis_canadensis	rhizomatous	perennial	rhizome DW	RE	CR	shade	light	0.9071	0.1149
#307-1	Powelson & Lieffers 1992	Poaceae	Calamagrostis	Calamagrostis_canadensis	rhizomatous	perennial	tiller DW	VG		shade	light	1.1685	0.1186
#446-2-1	Qian et al. 2013	Poaceae	Buchloe	Buchloe_dactyloides	stoloniferous	perennial	biomass R/S		root/shoot	nutrient	nutrient	-0.2849	0.3494
#390-2-1	Roiloa & Hutchings 2013	Lamiaceae	Glechoma	Glechoma_hederacea	stoloniferous	perennial	new stolon DWP	REP	CRP	nutrient	nutrient	1.1813	0.2065
#390-2-1	Roiloa & Hutchings 2013	Lamiaceae	Glechoma	Glechoma_hederacea	stoloniferous	perennial	root DWP		BGP	nutrient	nutrient	-0.7477	0.1923
#340-1-1	Roiloa & Retuerto 2007	Rosaceae	Fragaria	Fragaria_vesca	stoloniferous	perennial	root-1 DW		BG	drought	water	0.0577	0.5933
#340-1-1	Roiloa & Retuerto 2007	Rosaceae	Fragaria	Fragaria_vesca	stoloniferous	perennial	shoot-1 DW		AG	drought	water	-0.0467	0.6004
#340-2-1	Roiloa & Retuerto 2007	Rosaceae	Fragaria	Fragaria_vesca	stoloniferous	perennial	root-1 DW		BG	shade	light	0.0646	0.5978
#340-2-1	Roiloa & Retuerto 2007	Rosaceae	Fragaria	Fragaria_vesca	stoloniferous	perennial	shoot-1 DW		AG	shade	light	0.0478	0.6002
#332-1-1-1	Saitoh et al. 2002	Poaceae	Sasa	Sasa_palmata	rhizomatous	perennial	biomass ADW		AG	shade	light	2.4919	0.4698
#332-1-1-1	Saitoh et al. 2002	Poaceae	Sasa	Sasa_palmata	rhizomatous	perennial	biomass BDW		BG	shade	light	0.7367	0.2499
#332-1-1-1	Saitoh et al. 2002	Poaceae	Sasa	Sasa_palmata	rhizomatous	perennial	leaf DWP		AGP	shade	light	6.0393	1.288
#332-1-2-1	Saitoh et al. 2002	Poaceae	Sasa	Sasa_palmata	rhizomatous	perennial	leaf DWP		AGP	shade	light	2.9316	0.4148
#195-2-1	Saitoh, Seiwa et al. 2006	Poaceae	Sasa	Sasa_palmata	rhizomatous	perennial	rhizome DW	RE	CR	shading	light	0.0272	0.3112
#195-2-1	Saitoh, Seiwa et al. 2006	Poaceae	Sasa	Sasa_palmata	rhizomatous	perennial	root DW		BG	shading	light	0.1425	0.3118
#195-2-1	Saitoh, Seiwa et al. 2006	Poaceae	Sasa	Sasa_palmata	rhizomatous	perennial	shoot DW		AG	shading	light	-0.0259	0.3426
#195-2-1	Saitoh, Seiwa et al. 2006	Poaceae	Sasa	Sasa_palmata	rhizomatous	perennial	vegetative DW	VG		shading	light	-0.0196	0.3367
#195-1-1	Saitoh, Seiwa et al. 2006	Poaceae	Sasa	Sasa_palmata	rhizomatous	perennial	rhizome DW	RE	CR	soil nitrogen	nutrient	-0.42	0.3713
#195-1-1	Saitoh, Seiwa et al. 2006	Poaceae	Sasa	Sasa_palmata	rhizomatous	perennial	root DW		BG	soil nitrogen	nutrient	-0.2576	0.3417
#195-1-1	Saitoh, Seiwa et al. 2006	Poaceae	Sasa	Sasa_palmata	rhizomatous	perennial	shoot DW		AG	soil nitrogen	nutrient	-0.3765	0.3581
#195-1-1	Saitoh, Seiwa et al. 2006	Poaceae	Sasa	Sasa_palmata	rhizomatous	perennial	vegetative DW	VG		soil nitrogen	nutrient	-0.6336	0.3953
#290-1-1	Schmid, Miao et al. 1990	Asteraceae	Solidago	Solidago_canadensis	rhizomatous	perennial	biomass ADW		AG	fertilization	nutrient	2.2711	0.8792
#290-1-1	Schmid, Miao et al. 1990	Asteraceae	Solidago	Solidago_canadensis	rhizomatous	perennial	biomass ADWP		AGP	fertilization	nutrient	2.4037	0.9184
#290-1-1	Schmid, Miao et al. 1990	Asteraceae	Solidago	Solidago_canadensis	rhizomatous	perennial	biomass BDW		BG	fertilization	nutrient	0.1426	0.5026
#71-1	Shan, Du et al. 2000	Asteraceae	Ligularia	Ligularia_virgaurea	rhizomatous	perennial	biomass B/A		root/shoot	nutrient	nutrient	-2.1439	1.4026
#291-1-1	Shaver, Chapin III et al. 1986	Cyperaceae	Eriophorum	Eriophorum_vaginatum	rhizomatous	perennial	clonal reproductive DW		CR	fertilization	nutrient	2.3879	0.7613
#291-2-1	Shaver, Chapin III et al. 1986	Cyperaceae	Eriophorum	Eriophorum_vaginatum	rhizomatous	perennial	core DW	RE		fertilization	nutrient	0.6816	0.452
#291-1-1	Shaver, Chapin III et al. 1986	Cyperaceae	Eriophorum	Eriophorum_vaginatum	rhizomatous	perennial	reproductive DW	RE		fertilization	nutrient	1.9766	0.6922
#291-1-1	Shaver, Chapin III et al. 1986	Cyperaceae	Eriophorum	Eriophorum_vaginatum	rhizomatous	perennial	root DW		BG	fertilization	nutrient	2.5151	0.7781
#291-1-1	Shaver, Chapin III et al. 1986	Cyperaceae	Eriophorum	Eriophorum_vaginatum	rhizomatous	perennial	sexual reproductive DW		SR	fertilization	nutrient	0.3917	0.4358
#291-1-1	Shaver, Chapin III et al. 1986	Cyperaceae	Eriophorum	Eriophorum_vaginatum	rhizomatous	perennial	shoot DW		AG	fertilization	nutrient	3.7953	1.1451
#291-2-1	Shaver, Chapin III et al. 1986	Cyperaceae	Eriophorum	Eriophorum_vaginatum	rhizomatous	perennial	tiller DW	VG		fertilization	nutrient	0.5241	0.4458
#291-1-1	Shaver, Chapin III et al. 1986	Cyperaceae	Eriophorum	Eriophorum_vaginatum	rhizomatous	perennial	vegetative DW	VG		fertilization	nutrient	6.0289	2.3651
#291-4-1	Shaver, Chapin III et al. 1986	Cyperaceae	Eriophorum	Eriophorum_vaginatum	rhizomatous	perennial	core DW	RE		shade	light	0.5906	0.4206
#291-4-1	Shaver, Chapin III et al. 1986	Cyperaceae	Eriophorum	Eriophorum_vaginatum	rhizomatous	perennial	tiller DW	VG		shade	light	0.9055	0.4935
#48-1-1-1	Shibaike, Ishiguri et al. 1996	Oxalidaceae	Oxalis	Oxalis_corniculata	stoloniferous	perennial	biomass S/R		root/shoot	nutrient	nutrient	-2.5996	0.3482
#48-2-1	Shibaike, Ishiguri et al. 1996	Oxalidaceae	Oxalis	Oxalis_corniculata	stoloniferous	perennial	biomass S/R		root/shoot	shading	light	7.4457	1.5175
#169-2-1	Slade and Hutchings 1987	Lamiaceae	Glechoma	Glechoma_hederacea	stoloniferous	perennial	ramet-1 DW	VG		nutrient	nutrient	2.0501	0.7321
#169-2-1	Slade and Hutchings 1987	Lamiaceae	Glechoma	Glechoma_hederacea	stoloniferous	perennial	root-1 DW		BG	nutrient	nutrient	1.2294	0.5315
#169-2-1	Slade and Hutchings 1987	Lamiaceae	Glechoma	Glechoma_hederacea	stoloniferous	perennial	shoot-1 DW		AG	nutrient	nutrient	5.5422	2.538
#169-2-1	Slade and Hutchings 1987	Lamiaceae	Glechoma	Glechoma_hederacea	stoloniferous	perennial	stolon-1 DW	RE	CR	nutrient	nutrient	1.1704	0.5595
#169-2-1	Slade and Hutchings 1987	Lamiaceae	Glechoma	Glechoma_hederacea	stoloniferous	perennial	shoot-1 DWP		AGP	nutrient	nutrient	2.6005	0.8829
#169-2-1	Slade and Hutchings 1987	Lamiaceae	Glechoma	Glechoma_hederacea	stoloniferous	perennial	root-1 DWP		BGP	nutrient	nutrient	-1.2294	0.5637
#169-2-1	Slade and Hutchings 1987	Lamiaceae	Glechoma	Glechoma_hederacea	stoloniferous	perennial	vegetative-1 DWP	VGP		nutrient	nutrient	1.1749	0.4692
#169-2-1	Slade and Hutchings 1987	Lamiaceae	Glechoma	Glechoma_hederacea	stoloniferous	perennial	stolon-1 DWP	REP	CRP	nutrient	nutrient	-1.5258	0.5237
#169-1-1	Slade and Hutchings 1987	Lamiaceae	Glechoma	Glechoma_hederacea	stoloniferous	perennial	ramet-1 DW	VG		shade	light	3.2981	1.401
#169-1-1	Slade and Hutchings 1987	Lamiaceae	Glechoma	Glechoma_hederacea	stoloniferous	perennial	root-1 DW		BG	shade	light	3.647	1.508
#169-1-1	Slade and Hutchings 1987	Lamiaceae	Glechoma	Glechoma_hederacea	stoloniferous	perennial	shoot-1 DW		AG	shade	light	5.4923	3.3204
#169-1-1	Slade and Hutchings 1987	Lamiaceae	Glechoma	Glechoma_hederacea	stoloniferous	perennial	stolon-1 DW	RE	CR	shade	light	2.8221	1.0993
#169-1-1	Slade and Hutchings 1987	Lamiaceae	Glechoma	Glechoma_hederacea	stoloniferous	perennial	shoot-1 DWP		AGP	shade	light	-2.8334	1.0589
#169-1-1	Slade and Hutchings 1987	Lamiaceae	Glechoma	Glechoma_hederacea	stoloniferous	perennial	root-1 DWP		BGP	shade	light	3.2396	1.4216
#169-1-1	Slade and Hutchings 1987	Lamiaceae	Glechoma	Glechoma_hederacea	stoloniferous	perennial	vegetative-1 DWP	VGP		shade	light	0.2091	0.4225
#169-1-1	Slade and Hutchings 1987	Lamiaceae	Glechoma	Glechoma_hederacea	stoloniferous	perennial	stolon-1 DWP	REP	CRP	shade	light	-0.1694	0.4304
#108	Slade and Hutchings 1987a	Lamiaceae	Glechoma	Glechoma_hederacea	stoloniferous	perennial	ramet DW	VG		shading	light	6.7674	2.6914
#108	Slade and Hutchings 1987a	Lamiaceae	Glechoma	Glechoma_hederacea	stoloniferous	perennial	stolon DW	RE		shading	light	5.9731	2.2067
#108	Slade and Hutchings 1987a	Lamiaceae	Glechoma	Glechoma_hederacea	stoloniferous	perennial	shoot DWP		AGP	shading	light	-3.3759	1.2826
#108	Slade and Hutchings 1987a	Lamiaceae	Glechoma	Glechoma_hederacea	stoloniferous	perennial	root DWP		BGP	shading	light	5.5515	2.4612
#108	Slade and Hutchings 1987a	Lamiaceae	Glechoma	Glechoma_hederacea	stoloniferous	perennial	vegetative DWP	VGP		shading	light	1.4211	0.5629
#108	Slade and Hutchings 1987a	Lamiaceae	Glechoma	Glechoma_hederacea	stoloniferous	perennial	stolon DWP	REP	CRP	shading	light	-1.2508	0.5485
#109	Slade and Hutchings 1987b	Lamiaceae	Glechoma	Glechoma_hederacea	stoloniferous	perennial	shoot DWP		AGP	nutrient	nutrient	5.6687	1.6723
#109	Slade and Hutchings 1987b	Lamiaceae	Glechoma	Glechoma_hederacea	stoloniferous	perennial	vegetative DWP	VGP		nutrient	nutrient	1.4629	0.4225
#109	Slade and Hutchings 1987b	Lamiaceae	Glechoma	Glechoma_hederacea	stoloniferous	perennial	root DWP		BGP	nutrient	nutrient	-2.1416	0.524435
#109	Slade and Hutchings 1987b	Lamiaceae	Glechoma	Glechoma_hederacea	stoloniferous	perennial	stolon DWP	REP	CRP	nutrient	nutrient	-2.73195	0.644316
#145-2-1	Stuefer, During et al. 1994	Rosaceae	Potentilla	Potentilla_anserina	stoloniferous	perennial	internode DW	RE	CR	shading	light	0.0154	0.3538
#145-2-1	Stuefer, During et al. 1994	Rosaceae	Potentilla	Potentilla_anserina	stoloniferous	perennial	leaf-1 DW		AG	shading	light	-1.762	0.5701
#145-2-1	Stuefer, During et al. 1994	Rosaceae	Potentilla	Potentilla_anserina	stoloniferous	perennial	ramet-1 DW	VG		shading	light	-1.206	0.4539
#145-2-1	Stuefer, During et al. 1994	Rosaceae	Potentilla	Potentilla_anserina	stoloniferous	perennial	root-1 DW		BG	shading	light	0.7799	0.4723
#145-2-1	Stuefer, During et al. 1994	Rosaceae	Potentilla	Potentilla_anserina	stoloniferous	perennial	biomass-1 R/S		root/shoot	shading	light	4.6149	1.9537
#145-1-1	Stuefer, During et al. 1994	Rosaceae	Potentilla	Potentilla_reptans	stoloniferous	perennial	internode DW	RE	CR	shading	light	-0.0802	0.2961
#145-1-1	Stuefer, During et al. 1994	Rosaceae	Potentilla	Potentilla_reptans	stoloniferous	perennial	leaf-1 DW		AG	shading	light	-1.2659	0.3672
#145-1-1	Stuefer, During et al. 1994	Rosaceae	Potentilla	Potentilla_reptans	stoloniferous	perennial	ramet-1 DW	VG		shading	light	-0.5405	0.3
#145-1-1	Stuefer, During et al. 1994	Rosaceae	Potentilla	Potentilla_reptans	stoloniferous	perennial	root-1 DW		BG	shading	light	0.6071	0.3298
#145-1-1	Stuefer, During et al. 1994	Rosaceae	Potentilla	Potentilla_reptans	stoloniferous	perennial	biomass-1 R/S		root/shoot	shading	light	3.2936	0.7636
#370-1	Sun et al. 2010	Poaceae	Buchloe	Buchloe_dactyloides	stoloniferous	perennial	biomass-1 ADW		AG	water	water	0.6978	0.3675
#370-1	Sun et al. 2010	Poaceae	Buchloe	Buchloe_dactyloides	stoloniferous	perennial	biomass-1 BDW		BG	water	water	-0.1026	0.3351
#370-1	Sun et al. 2010	Poaceae	Buchloe	Buchloe_dactyloides	stoloniferous	perennial	ramet-1 DW	VG		water	water	0.2925	0.3391
#370-1	Sun et al. 2010	Poaceae	Buchloe	Buchloe_dactyloides	stoloniferous	perennial	stolon-1 DW	RE	CR	water	water	0.5591	0.3544
#370-1	Sun et al. 2010	Poaceae	Buchloe	Buchloe_dactyloides	stoloniferous	perennial	biomass-1 R/S		root/shoot	water	water	-0.6321	0.351
#369-1	Sun et al. 2011	Poaceae	Buchloe	Buchloe_dactyloides	stoloniferous	perennial	biomass-1 ADW		AG	nutrient	nutrient	0.4356	0.4547
#369-1	Sun et al. 2011	Poaceae	Buchloe	Buchloe_dactyloides	stoloniferous	perennial	biomass-1 BDW		BG	nutrient	nutrient	-0.0419	0.4116
#369-1	Sun et al. 2011	Poaceae	Buchloe	Buchloe_dactyloides	stoloniferous	perennial	ramet-1 DW	VG		nutrient	nutrient	0.2042	0.4116
#369-1	Sun et al. 2011	Poaceae	Buchloe	Buchloe_dactyloides	stoloniferous	perennial	stolon-1 DW	RE	CR	nutrient	nutrient	0.3178	0.4323
#369-1	Sun et al. 2011	Poaceae	Buchloe	Buchloe_dactyloides	stoloniferous	perennial	biomass-1 R/S		root/shoot	nutrient	nutrient	-0.4567	0.4201
#38-1	Tao and Zhong 2000	Lamiaceae	Glechoma	Glechoma_longituba	stoloniferous	perennial	root DW		BG	nutrient	nutrient	0.2305	0.0896
#38-1	Tao and Zhong 2000	Lamiaceae	Glechoma	Glechoma_longituba	stoloniferous	perennial	shoot DW		AG	nutrient	nutrient	2.2289	0.1411
#38-1	Tao and Zhong 2000	Lamiaceae	Glechoma	Glechoma_longituba	stoloniferous	perennial	stolon DW	RE	CR	nutrient	nutrient	1.0898	0.1002
#38-1	Tao and Zhong 2000	Lamiaceae	Glechoma	Glechoma_longituba	stoloniferous	perennial	vegetative DW	VG		nutrient	nutrient	2.7818	0.1711
#38-1	Tao and Zhong 2000	Lamiaceae	Glechoma	Glechoma_longituba	stoloniferous	perennial	shoot DWP		AGP	nutrient	nutrient	0.3893	0.0912
#38-1	Tao and Zhong 2000	Lamiaceae	Glechoma	Glechoma_longituba	stoloniferous	perennial	root DWP		BGP	nutrient	nutrient	-2.06	0.1502
#38-1	Tao and Zhong 2000	Lamiaceae	Glechoma	Glechoma_longituba	stoloniferous	perennial	vegetative DWP	VGP		nutrient	nutrient	-0.2543	0.0878
#38-1	Tao and Zhong 2000	Lamiaceae	Glechoma	Glechoma_longituba	stoloniferous	perennial	stolon DWP	REP	CRP	nutrient	nutrient	0.3056	0.0882
#5-1	Thomas and Hay 2008	Rosaceae	Acaena	Acaena_caesiiglauca	stoloniferous	perennial	root DW		BG	nutrient	nutrient	-0.619371	0.523976
#5-1	Thomas and Hay 2008	Rosaceae	Acaena	Acaena_caesiiglauca	stoloniferous	perennial	shoot DW		AG	nutrient	nutrient	0.0158649	0.500016
#5-2	Thomas and Hay 2008	Lamiaceae	Glechoma	Glechoma_hederacea	stoloniferous	perennial	root DW		BG	nutrient	nutrient	1.31044	0.607328
#5-2	Thomas and Hay 2008	Lamiaceae	Glechoma	Glechoma_hederacea	stoloniferous	perennial	shoot DW		AG	nutrient	nutrient	1.74536	0.690393
#5-3	Thomas and Hay 2008	Lamiaceae	Lamiastrum	Lamiastrum_galeobdolon	stoloniferous	perennial	root DW		BG	nutrient	nutrient	0.448534	0.512574
#5-3	Thomas and Hay 2008	Lamiaceae	Lamiastrum	Lamiastrum_galeobdolon	stoloniferous	perennial	shoot DW		AG	nutrient	nutrient	0.645921	0.526076
#5-4	Thomas and Hay 2008	Asteraceae	Leptinella	Leptinella_dioica	stoloniferous	perennial	root DW		BG	nutrient	nutrient	-3.76773	1.38724
#5-4	Thomas and Hay 2008	Asteraceae	Leptinella	Leptinella_dioica	stoloniferous	perennial	shoot DW		AG	nutrient	nutrient	0.147077	0.501352
#5-5	Thomas and Hay 2008	Lamiaceae	Mentha	Mentha_pulegium	stoloniferous	perennial	root DW		BG	nutrient	nutrient	0	0.5
#5-5	Thomas and Hay 2008	Lamiaceae	Mentha	Mentha_pulegium	stoloniferous	perennial	shoot DW		AG	nutrient	nutrient	0.721613	0.532545
#5-6	Thomas and Hay 2008	Fabaceae	Trifolium	Trifolium_repens	stoloniferous	perennial	root DW		BG	nutrient	nutrient	-2.53901	0.902911
#5-6	Thomas and Hay 2008	Fabaceae	Trifolium	Trifolium_repens	stoloniferous	perennial	shoot DW		AG	nutrient	nutrient	-0.0918159	0.500527
#5-7	Thomas and Hay 2008	Apocynaceae	Vinca	Vinca_minor	stoloniferous	perennial	root DW		BG	nutrient	nutrient	-0.679528	0.52886
#5-7	Thomas and Hay 2008	Apocynaceae	Vinca	Vinca_minor	stoloniferous	perennial	shoot DW		AG	nutrient	nutrient	0.856365	0.545835
#234-1	Thompson and Eckert 2004	Butomaceae	Butomus	Butomus_umbellatus	rhizomatous	perennial	bulbil DW		CR	nutrient	nutrient	3.0872	0.2914
#234-1	Thompson and Eckert 2004	Butomaceae	Butomus	Butomus_umbellatus	rhizomatous	perennial	reproductive DW	RE		nutrient	nutrient	5.4193	0.6448
#234-1	Thompson and Eckert 2004	Butomaceae	Butomus	Butomus_umbellatus	rhizomatous	perennial	sexual DW		SR	nutrient	nutrient	2.3148	0.187
#234-1	Thompson and Eckert 2004	Butomaceae	Butomus	Butomus_umbellatus	rhizomatous	perennial	vegetative DW	VG		nutrient	nutrient	3.3626	0.2909
#168-1-1-1	van Staalduinen and Anten 2005	Poaceae	Leymus	Leymus_chinensis	rhizomatous	perennial	biomass BDW		BG	drought	water	2.8238	0.3349
#168-1-1-1	van Staalduinen and Anten 2005	Poaceae	Leymus	Leymus_chinensis	rhizomatous	perennial	leaf DW		AG	drought	water	3.7785	0.4969
#214-1	Verburg and During 1998	Onagraceae	Circaea	Circaea_lutetiana	rhizomatous	perennial	fruit DW		SR	light	light	1.26	0.3061
#214-1	Verburg and During 1998	Onagraceae	Circaea	Circaea_lutetiana	rhizomatous	perennial	rhizome DW		CR	light	light	0.7719	0.308
#214-1	Verburg and During 1998	Onagraceae	Circaea	Circaea_lutetiana	rhizomatous	perennial	rhizome DWP	REP	CRP	light	light	6.5096	2.2632
#215-1	Verburg and Grava 1998	Onagraceae	Circaea	Circaea_lutetiana	rhizomatous	perennial	reproductive DW	RE		light	light	2.2632	0.4655
#215-1	Verburg and Grava 1998	Onagraceae	Circaea	Circaea_lutetiana	rhizomatous	perennial	vegetative DW	VG		light	light	2.1471	0.4376
#243-2	Verburg, Kwant et al. 1996	Asteraceae	Helianthus	Helianthus_×_laetiflorus	rhizomatous	perennial	clonal reproductive DW		CR	fertilization	nutrient	0.275737	0.201901
#243-2	Verburg, Kwant et al. 1996	Asteraceae	Helianthus	Helianthus_×_laetiflorus	rhizomatous	perennial	flower DW		SR	fertilization	nutrient	-0.367279	0.203372
#243-2	Verburg, Kwant et al. 1996	Asteraceae	Helianthus	Helianthus_×_laetiflorus	rhizomatous	perennial	ramet DW	VG		fertilization	nutrient	-0.137179	0.20047
#243-2	Verburg, Kwant et al. 1996	Asteraceae	Helianthus	Helianthus_×_laetiflorus	rhizomatous	perennial	reproductive DW	RE		fertilization	nutrient	0.258968	0.201677
#216-1-1	Vojtí?ková, Munzarová et al. 2004	Acoraceae	Acorus	Acorus_calamus	rhizomatous	perennial	rhizome DW	RE	CR	N	nutrient	0.0798	0.5514
#216-1-1	Vojtí?ková, Munzarová et al. 2004	Acoraceae	Acorus	Acorus_calamus	rhizomatous	perennial	root DW		BG	N	nutrient	-1.0937	0.6273
#216-1-1	Vojtí?ková, Munzarová et al. 2004	Acoraceae	Acorus	Acorus_calamus	rhizomatous	perennial	shoot DW		AG	N	nutrient	-0.5016	0.7058
#216-1-1	Vojtí?ková, Munzarová et al. 2004	Acoraceae	Acorus	Acorus_calamus	rhizomatous	perennial	vegetative DW	VG		N	nutrient	-1.0325	1.1113
#216-1-1	Vojtí?ková, Munzarová et al. 2004	Acoraceae	Acorus	Acorus_calamus	rhizomatous	perennial	biomass R/S		root/shoot	N	nutrient	-0.0074	0.624
#216-2-1	Vojtí?ková, Munzarová et al. 2004	Acoraceae	Acorus	Acorus_calamus	rhizomatous	perennial	biomass R/S		root/shoot	N	nutrient	-1.6954	0.5447
#216-1-2	Vojtí?ková, Munzarová et al. 2004	Acoraceae	Acorus	Acorus_calamus	rhizomatous	perennial	rhizome DW	RE	CR	P	nutrient	-0.0986	0.455
#216-1-2	Vojtí?ková, Munzarová et al. 2004	Acoraceae	Acorus	Acorus_calamus	rhizomatous	perennial	root DW		BG	P	nutrient	-1.313	0.7518
#216-1-2	Vojtí?ková, Munzarová et al. 2004	Acoraceae	Acorus	Acorus_calamus	rhizomatous	perennial	shoot DW		AG	P	nutrient	-0.6072	0.4783
#216-1-2	Vojtí?ková, Munzarová et al. 2004	Acoraceae	Acorus	Acorus_calamus	rhizomatous	perennial	vegetative DW	VG		P	nutrient	-1.1423	0.5932
#120-1	Wang and Yu 2007	Hydrocharitaceae	Vallisneria	Vallisneria_spiralis	stoloniferous	perennial	biomass R/S		root/shoot	fertilization	nutrient	-1.9837	1.0237
#363-2-1	Wang et al. 2011	Fabaceae	Eremosparton	Eremosparton_songoricum	rhizomatous	perennial	biomass R/S		root/shoot	drought	water	-1.9187	0.1467
#395-1	Wang et al. 2013	Iridaceae	Iris	Iris_japonica	rhizomatous	perennial	clonal propagation DWP		CRP	shade	light	-0.5122	0.2296
#395-1	Wang et al. 2013	Iridaceae	Iris	Iris_japonica	rhizomatous	perennial	coarse rhizome DWP		CRP	shade	light	-0.3539	0.2257
#395-1	Wang et al. 2013	Iridaceae	Iris	Iris_japonica	rhizomatous	perennial	fine rhizome DWP		CRP	shade	light	-0.1019	0.2238
#395-1	Wang et al. 2013	Iridaceae	Iris	Iris_japonica	rhizomatous	perennial	sexual reproduction DWP		SRP	shade	light	1.3612	0.2855
#164-1	Wang, Chen et al. 2008	Poaceae	Leymus	Leymus_chinensis	rhizomatous	perennial	rhizome DW	RE	CR	water	water	0.8031	0.1099
#164-1	Wang, Chen et al. 2008	Poaceae	Leymus	Leymus_chinensis	rhizomatous	perennial	root DW		BG	water	water	1.3013	0.1231
#164-1	Wang, Chen et al. 2008	Poaceae	Leymus	Leymus_chinensis	rhizomatous	perennial	shoot DW		AG	water	water	2.4771	0.1848
#164-1	Wang, Chen et al. 2008	Poaceae	Leymus	Leymus_chinensis	rhizomatous	perennial	vegetative DW	VG		water	water	3.6373	0.2771
#207-1	Wang, Zhao et al. 2008	Asteraceae	Ligularia	Ligularia_virgaurea	rhizomatous	perennial	root DWP		BGP	shade	light	-0.1794	0.0779
#207-1	Wang, Zhao et al. 2008	Asteraceae	Ligularia	Ligularia_virgaurea	rhizomatous	perennial	vegetative DWP	VGP		shade	light	-0.0272	0.0741
#207-1	Wang, Zhao et al. 2008	Asteraceae	Ligularia	Ligularia_virgaurea	rhizomatous	perennial	shoot DWP		AGP	shade	light	0.1554	0.0777
#207-1	Wang, Zhao et al. 2008	Asteraceae	Ligularia	Ligularia_virgaurea	rhizomatous	perennial	biomass R/S		root/shoot	shade	light	0.2517	0.0775
#218-3-1-1	Weigelt, Steinlein et al. 2005	Cyperaceae	Carex	Carex_arenaria	rhizomatous	perennial	biomass R/S		root/shoot	water	water	0.9199	0.1483
#218-2-1-1	Weigelt, Steinlein et al. 2005	Asteraceae	Hieracium	Hieracium_pilosella	stoloniferous	perennial	biomass R/S		root/shoot	water	water	-0.438655	0.128007
#212-1-1	Wesser 1991	Ericaceae	Orthilia	Orthilia_secunda	rhizomatous	perennial	biomass ADW		AG	light	light	-0.2705	0.2104
#212-1-1	Wesser 1991	Ericaceae	Orthilia	Orthilia_secunda	rhizomatous	perennial	biomass BDW		BG	light	light	-0.2759	0.2059
#212-1-1	Wesser 1991	Ericaceae	Orthilia	Orthilia_secunda	rhizomatous	perennial	biomass R/S		root/shoot	light	light	0.2144	0.2016
#212-2-1	Wesser 1991	Ericaceae	Orthilia	Orthilia_secunda	rhizomatous	perennial	biomass ADW		AG	water	water	-0.2716	0.2079
#212-2-1	Wesser 1991	Ericaceae	Orthilia	Orthilia_secunda	rhizomatous	perennial	biomass BDW		BG	water	water	-0.5056	0.2087
#212-2-1	Wesser 1991	Ericaceae	Orthilia	Orthilia_secunda	rhizomatous	perennial	biomass R/S		root/shoot	water	water	-0.3515	0.2031
#180-1	Wijesinghe and Hutchings 1996	Lamiaceae	Glechoma	Glechoma_hederacea	stoloniferous	perennial	shoot DWP		AGP	shade	light	-0.1972	0.348
#180-1	Wijesinghe and Hutchings 1996	Lamiaceae	Glechoma	Glechoma_hederacea	stoloniferous	perennial	stolon DWP	REP	CRP	shade	light	0.5054	0.354
#146-1	Wijesinghe and Hutchings 1997	Lamiaceae	Glechoma	Glechoma_hederacea	stoloniferous	perennial	biomass ADW		AG	nutrient	nutrient	0.3359	0.4257
#146-1	Wijesinghe and Hutchings 1997	Lamiaceae	Glechoma	Glechoma_hederacea	stoloniferous	perennial	biomass ADWP		AGP	nutrient	nutrient	0.9489	0.5086
#146-1	Wijesinghe and Hutchings 1997	Lamiaceae	Glechoma	Glechoma_hederacea	stoloniferous	perennial	root DW		BG	nutrient	nutrient	0.0566	0.4378
#146-1	Wijesinghe and Hutchings 1997	Lamiaceae	Glechoma	Glechoma_hederacea	stoloniferous	perennial	root DWP		BGP	nutrient	nutrient	0.8982	1.1353
#146-1	Wijesinghe and Hutchings 1997	Lamiaceae	Glechoma	Glechoma_hederacea	stoloniferous	perennial	biomass R/S		root/shoot	nutrient	nutrient	-0.2638	0.4379
#186-1-1	Wijesinghe and Whigham 2001	Liliaceae	Uvularia	Uvularia_perfoliata	stoloniferous	perennial	biomass BDW		BG	nutrient	nutrient	-0.4795	0.206
#186-1-1	Wijesinghe and Whigham 2001	Liliaceae	Uvularia	Uvularia_perfoliata	stoloniferous	perennial	shoot DW		AG	nutrient	nutrient	-0.3732	0.2048
#186-2-1	Wijesinghe and Whigham 2001	Liliaceae	Uvularia	Uvularia_sessilifolia	rhizomatous	perennial	biomass BDW		BG	nutrient	nutrient	0.6271	0.2103
#186-2-1	Wijesinghe and Whigham 2001	Liliaceae	Uvularia	Uvularia_sessilifolia	rhizomatous	perennial	shoot DW		AG	nutrient	nutrient	0.3352	0.2029
#365-1-1	Wolfer & Straile 2012	Potamogetonaceae	Potamogeton	Potamogeton_perfoliatus	rhizomatous	perennial	rhizome DWP	REP	CRP	shade	light	-0.4542	0.2579
#365-1-1	Wolfer & Straile 2012	Potamogetonaceae	Potamogeton	Potamogeton_perfoliatus	rhizomatous	perennial	root DWP		BGP	shade	light	0.3839	0.2811
#365-1-1	Wolfer & Straile 2012	Potamogetonaceae	Potamogeton	Potamogeton_perfoliatus	rhizomatous	perennial	shoot DWP		AGP	shade	light	0.0375	0.2556
#365-1-1	Wolfer & Straile 2012	Potamogetonaceae	Potamogeton	Potamogeton_perfoliatus	rhizomatous	perennial	vegetative DWP	VGP		shade	light	-0.3096	0.2537
#15	Wolfer 2008	Potamogetonaceae	Potamogeton	Potamogeton_perfoliatus	rhizomatous	perennial	rhizome DWP	REP	CRP	fertilization	nutrient	-0.0419036	0.119324
#15	Wolfer 2008	Potamogetonaceae	Potamogeton	Potamogeton_perfoliatus	rhizomatous	perennial	vegetative DWP	VGP		fertilization	nutrient	0.0485	0.1193
#15	Wolfer 2008	Potamogetonaceae	Potamogeton	Potamogeton_perfoliatus	rhizomatous	perennial	root DWP		BGP	fertilization	nutrient	-0.592715	0.124465
#15	Wolfer 2008	Potamogetonaceae	Potamogeton	Potamogeton_perfoliatus	rhizomatous	perennial	shoot DWP		AGP	fertilization	nutrient	0.164029	0.119694
#16	Wolfer 2008	Potamogetonaceae	Potamogeton	Potamogeton_perfoliatus	rhizomatous	perennial	rhizome DWP	REP	CRP	shading	light	-0.264556	0.252187
#16	Wolfer 2008	Potamogetonaceae	Potamogeton	Potamogeton_perfoliatus	rhizomatous	perennial	vegetative DWP	VGP		shading	light	0.1628	0.2508
#16	Wolfer 2008	Potamogetonaceae	Potamogeton	Potamogeton_perfoliatus	rhizomatous	perennial	root DWP		BGP	shading	light	-0.480248	0.257207
#16	Wolfer 2008	Potamogetonaceae	Potamogeton	Potamogeton_perfoliatus	rhizomatous	perennial	shoot DWP		AGP	shading	light	0.41724	0.25544
#12	Wolfer and Straile 2004a	Potamogetonaceae	Potamogeton	Potamogeton_perfoliatus	rhizomatous	perennial	rhizome DWP	REP	CRP	fertilization	nutrient	-1.41563	0.658584
#12	Wolfer and Straile 2004a	Potamogetonaceae	Potamogeton	Potamogeton_perfoliatus	rhizomatous	perennial	vegetative DWP	VGP		fertilization	nutrient	1.6965	0.7132
#12	Wolfer and Straile 2004a	Potamogetonaceae	Potamogeton	Potamogeton_perfoliatus	rhizomatous	perennial	root DWP		BGP	fertilization	nutrient	-1.81646	0.739554
#12	Wolfer and Straile 2004a	Potamogetonaceae	Potamogeton	Potamogeton_perfoliatus	rhizomatous	perennial	shoot DWP		AGP	fertilization	nutrient	1.63967	0.701365
#122-1	Xiao, Yu et al. 2006	Hydrocharitaceae	Vallisneria	Vallisneria_spiralis	stoloniferous	perennial	leaf DW		AG	nutrient	nutrient	1.5545	0.4194
#122-1	Xiao, Yu et al. 2006	Hydrocharitaceae	Vallisneria	Vallisneria_spiralis	stoloniferous	perennial	root DW		BG	nutrient	nutrient	2.307	0.5899
#122-1	Xiao, Yu et al. 2006	Hydrocharitaceae	Vallisneria	Vallisneria_spiralis	stoloniferous	perennial	leaf DWP		AGP	nutrient	nutrient	3.0798	0.9309
#122-1	Xiao, Yu et al. 2006	Hydrocharitaceae	Vallisneria	Vallisneria_spiralis	stoloniferous	perennial	vegetative DWP	VGP		nutrient	nutrient	6.499	3.6267
#122-1	Xiao, Yu et al. 2006	Hydrocharitaceae	Vallisneria	Vallisneria_spiralis	stoloniferous	perennial	root DWP		BGP	nutrient	nutrient	4.069	1.3701
#10-1	Xiao, Yu et al. 2007	Hydrocharitaceae	Vallisneria	Vallisneria_spiralis	stoloniferous	perennial	leaf DW		AG	shading	light	-0.1171	0.2007
#10-1	Xiao, Yu et al. 2007	Hydrocharitaceae	Vallisneria	Vallisneria_spiralis	stoloniferous	perennial	root DW		BG	shading	light	0.7005	0.2202
#263-1-1	Xie and Yu 2011	Haloragaceae	Myriophyllum	Myriophyllum_spicatum	stoloniferous	perennial	biomass R/S		root/shoot	nutrient sediment	nutrient	-1.6042	0.3445
#282	Xie, Wen et al. 2004	Pontederiaceae	Eichhornia	Eichhornia_crassipes	stoloniferous	perennial	root DWP		BGP	nutrient	nutrient	-0.558348	0.775979
#282	Xie, Wen et al. 2004	Pontederiaceae	Eichhornia	Eichhornia_crassipes	stoloniferous	perennial	shoot DWP		AGP	nutrient	nutrient	1.2124	0.8725
#282	Xie, Wen et al. 2004	Pontederiaceae	Eichhornia	Eichhornia_crassipes	stoloniferous	perennial	vegetative DWP	VGP		nutrient	nutrient	1.0764	0.8466
#282	Xie, Wen et al. 2004	Pontederiaceae	Eichhornia	Eichhornia_crassipes	stoloniferous	perennial	reproductive DWP	REP	CRP	nutrient	nutrient	-0.3533	0.7604
#84-1-1	Xing 2010	Poaceae	Hierochloe	Hierochloe_glabra	rhizomatous	perennial	biomass ADW		AG	nutrient	nutrient	0.1288	0.0401
#85-1-1	Xing 2010	Poaceae	Hierochloe	Hierochloe_glabra	rhizomatous	perennial	biomass ADW		AG	nutrient	nutrient	0.0794	0.0803
#84-1-1	Xing 2010	Poaceae	Hierochloe	Hierochloe_glabra	rhizomatous	perennial	biomass BDW		BG	nutrient	nutrient	0.0497	0.04
#85-1-1	Xing 2010	Poaceae	Hierochloe	Hierochloe_glabra	rhizomatous	perennial	biomass BDW		BG	nutrient	nutrient	0.0437	0.0802
#388-1-1-1	Xu et al. 2012a	Amaranthaceae	Alternanthera	Alternanthera_philoxeroides	stoloniferous	perennial	biomass R/S		root/shoot	shade	light	-1.012	0.223
#388-2-1-1	Xu et al. 2012a	Verbenaceae	Phyla	Phyla_canescens	stoloniferous	perennial	biomass R/S		root/shoot	shade	light	-0.78	0.2331
#447-1	Xu et al. 2013	Asteraceae	Mikania	Mikania_micrantha	rhizomatous	perennial	biomass ADW		AG	soil water	water	2.4806	0.1195
#447-1	Xu et al. 2013	Asteraceae	Mikania	Mikania_micrantha	rhizomatous	perennial	biomass ADWP		AGP	soil water	water	0.3422	0.0677
#447-1	Xu et al. 2013	Asteraceae	Mikania	Mikania_micrantha	rhizomatous	perennial	biomass BDW		BG	soil water	water	0.5233	0.0692
#447-1	Xu et al. 2013	Asteraceae	Mikania	Mikania_micrantha	rhizomatous	perennial	biomass BDWP		BGP	soil water	water	-1.1215	0.0777
#222-1	Xu, Ye et al. 2005	Amaranthaceae	Alternanthera	Alternanthera_philoxeroides	stoloniferous	perennial	biomass R/S		root/shoot	nutrient	nutrient	-2.4115	0.6519
#9-1	Ye, Yu et al. 2006	Poaceae	Leymus	Leymus_secalinus	rhizomatous	perennial	reproductive DW	RE		nutrient	nutrient	0.7908	0.2157
#9-1	Ye, Yu et al. 2006	Poaceae	Leymus	Leymus_secalinus	rhizomatous	perennial	root DW		BG	nutrient	nutrient	2.1753	0.3197
#9-1	Ye, Yu et al. 2006	Poaceae	Leymus	Leymus_secalinus	rhizomatous	perennial	shoot DW		AG	nutrient	nutrient	3.0892	0.4564
#9-1	Ye, Yu et al. 2006	Poaceae	Leymus	Leymus_secalinus	rhizomatous	perennial	vegetative DW	VG		nutrient	nutrient	5.2073	0.9166
#9-1	Ye, Yu et al. 2006	Poaceae	Leymus	Leymus_secalinus	rhizomatous	perennial	rhizome DWP	REP	CRP	nutrient	nutrient	-0.1729	0.203
#9-1	Ye, Yu et al. 2006	Poaceae	Leymus	Leymus_secalinus	rhizomatous	perennial	root DWP		BGP	nutrient	nutrient	-0.6826	0.2119
#9-1	Ye, Yu et al. 2006	Poaceae	Leymus	Leymus_secalinus	rhizomatous	perennial	shoot DWP		AGP	nutrient	nutrient	1.6134	0.2825
#9-1	Ye, Yu et al. 2006	Poaceae	Leymus	Leymus_secalinus	rhizomatous	perennial	vegetative DWP	VGP		nutrient	nutrient	0.9469	0.2347
#397-1-1	You et al. 2013	Haloragaceae	Myriophyllum	Myriophyllum_aquaticum	stoloniferous	perennial	root DW		BG	water amount	water	0.7228	0.4202
#397-1-1	You et al. 2013	Haloragaceae	Myriophyllum	Myriophyllum_aquaticum	stoloniferous	perennial	shoot DW		AG	water amount	water	1.3119	0.4122
#98-2-1	Yu and Dong 2003	Ranunculaceae	Halerpestes	Halerpestes_ruthenica	stoloniferous	perennial	root DW		BG	nutrient	nutrient	2.782	0.2595
#98-2-1	Yu and Dong 2003	Ranunculaceae	Halerpestes	Halerpestes_ruthenica	stoloniferous	perennial	shoot DW		AG	nutrient	nutrient	7.7622	1.0913
#50-1	Yue, Chang et al. 2004	Poaceae	Phyllostachys	Phyllostachys_praecox_f._prevernalis	rhizomatous	perennial	ramet DW	VG		shading	light	2.5664	1.4336
#50-1	Yue, Chang et al. 2004	Poaceae	Phyllostachys	Phyllostachys_praecox_f._prevernalis	rhizomatous	perennial	rhizome DW	RE	CR	shading	light	1.6866	0.9531
#50-1	Yue, Chang et al. 2004	Poaceae	Phyllostachys	Phyllostachys_praecox_f._prevernalis	rhizomatous	perennial	root DW		BG	shading	light	3.9055	2.3306
#50-1	Yue, Chang et al. 2004	Poaceae	Phyllostachys	Phyllostachys_praecox_f._prevernalis	rhizomatous	perennial	shoot DW		AG	shading	light	1.9244	1.2161
#50-1	Yue, Chang et al. 2004	Poaceae	Phyllostachys	Phyllostachys_praecox_f._prevernalis	rhizomatous	perennial	rhizome DWP	REP	CRP	shading	light	0.471	0.6855
#50-1	Yue, Chang et al. 2004	Poaceae	Phyllostachys	Phyllostachys_praecox_f._prevernalis	rhizomatous	perennial	root DWP		BGP	shading	light	1.4004	0.8864
#50-1	Yue, Chang et al. 2004	Poaceae	Phyllostachys	Phyllostachys_praecox_f._prevernalis	rhizomatous	perennial	reproductive DW	VGP		shading	light	-0.5114	0.6895
#50-1	Yue, Chang et al. 2004	Poaceae	Phyllostachys	Phyllostachys_praecox_f._prevernalis	rhizomatous	perennial	shoot DWP		AGP	shading	light	-1.3679	0.8339
#448-2-1	Zhang & Zhang 2013	Rosaceae	Fragaria	Fragaria_orientalis	stoloniferous	perennial	biomass-1 R/S		root/shoot	shade	light	0.2428	0.0681
#448-3-1	Zhang & Zhang 2013	Rosaceae	Fragaria	Fragaria_orientalis	stoloniferous	perennial	biomass-1 R/S		root/shoot	water	water	-0.927	0.0745
#148-1-1	Zhang and He 2009	Lamiaceae	Glechoma	Glechoma_longituba	stoloniferous	perennial	leaf-1 DWP		AGP	shading	light	-0.3138	0.2557
#148-1-1	Zhang and He 2009	Lamiaceae	Glechoma	Glechoma_longituba	stoloniferous	perennial	root-1 DWP		BGP	shading	light	-0.2271	0.2563
#148-2-1	Zhang and He 2009	Lamiaceae	Glechoma	Glechoma_longituba	stoloniferous	perennial	leaf-1 DWP		AGP	soil resources	nutrient	-0.7488	0.2738
#148-2-1	Zhang and He 2009	Lamiaceae	Glechoma	Glechoma_longituba	stoloniferous	perennial	root-1 DWP		BGP	soil resources	nutrient	0.1278	0.2539
#320-1	Zhang et al. 2003	Poaceae	Calamagrostis	Calamagrostis_epigejos	rhizomatous	perennial	biomass-1 ADW		AG	water	water	-1.0697	0.3099
#320-1	Zhang et al. 2003	Poaceae	Calamagrostis	Calamagrostis_epigejos	rhizomatous	perennial	rhizome-1 DW	RE	CR	water	water	-0.7336	0.275
#320-1	Zhang et al. 2003	Poaceae	Calamagrostis	Calamagrostis_epigejos	rhizomatous	perennial	root-1 DW		BG	water	water	-0.6033	0.2664
#320-1	Zhang et al. 2003	Poaceae	Calamagrostis	Calamagrostis_epigejos	rhizomatous	perennial	vegetative-1 DW	VG		water	water	-1.713	0.3992
#320-1	Zhang et al. 2003	Poaceae	Calamagrostis	Calamagrostis_epigejos	rhizomatous	perennial	biomass-1 R/S		root/shoot	water	water	0.9137	0.2984
#360-2-1	Zhang et al. 2008	Rosaceae	Fragaria	Fragaria_orientalis	stoloniferous	perennial	biomass R/S		root/shoot	water	water	-0.9371	0.1911
#182-2-1-1	Zhang, Liu et al. 2006	Fabaceae	Robinia	Robinia_pseudoacacia	rhizomatous	perennial	root DWP		BGP	light	light	-0.0443	0.0279
#182-2-1-1	Zhang, Liu et al. 2006	Fabaceae	Robinia	Robinia_pseudoacacia	rhizomatous	perennial	shoot DWP		AGP	light	light	-0.2985	0.0281
#182-3-1-1	Zhang, Liu et al. 2006	Fabaceae	Robinia	Robinia_pseudoacacia	rhizomatous	perennial	root DWP		BGP	N	nutrient	-0.5301	0.0294
#182-3-1-1	Zhang, Liu et al. 2006	Fabaceae	Robinia	Robinia_pseudoacacia	rhizomatous	perennial	shoot DWP		AGP	N	nutrient	0.2671	0.0284
#182-4-1-1	Zhang, Liu et al. 2006	Fabaceae	Robinia	Robinia_pseudoacacia	rhizomatous	perennial	root DWP		BGP	P	nutrient	-0.4043	0.0286
#182-4-1-1	Zhang, Liu et al. 2006	Fabaceae	Robinia	Robinia_pseudoacacia	rhizomatous	perennial	shoot DWP		AGP	P	nutrient	0.3057	0.0283
#166-1-1-1	Zhang, Rengel et al. 2007	Cannaceae	Canna	Canna_indica	rhizomatous	perennial	biomass A/B		root/shoot	nutrient	nutrient	-1.5116	0.8698
#166-1-1-1	Zhang, Rengel et al. 2007	Cannaceae	Canna	Canna_indica	rhizomatous	perennial	biomass ADW		AG	nutrient	nutrient	2.855	1.3948
#166-1-1-1	Zhang, Rengel et al. 2007	Cannaceae	Canna	Canna_indica	rhizomatous	perennial	biomass ADWP		AGP	nutrient	nutrient	3.1436	1.7462
#166-1-1-1	Zhang, Rengel et al. 2007	Cannaceae	Canna	Canna_indica	rhizomatous	perennial	rhizome DW	RE	CR	nutrient	nutrient	0.5018	0.7073
#166-1-1-1	Zhang, Rengel et al. 2007	Cannaceae	Canna	Canna_indica	rhizomatous	perennial	root DW		BG	nutrient	nutrient	0.3722	0.703
#166-1-1-1	Zhang, Rengel et al. 2007	Cannaceae	Canna	Canna_indica	rhizomatous	perennial	vegetative DW	VG		nutrient	nutrient	4.042	2.0896
#166-1-1-1	Zhang, Rengel et al. 2007	Cannaceae	Canna	Canna_indica	rhizomatous	perennial	rhizome DWP	REP	CRP	nutrient	nutrient	-2.3938	1.1485
#166-1-1-1	Zhang, Rengel et al. 2007	Cannaceae	Canna	Canna_indica	rhizomatous	perennial	root DWP		BGP	nutrient	nutrient	-1.0439	0.759
#166-1-1-1	Zhang, Rengel et al. 2007	Cannaceae	Canna	Canna_indica	rhizomatous	perennial	vegetative DWP	VGP		nutrient	nutrient	2.3778	1.1786
#166-1-1-1	Zhang, Rengel et al. 2007	Cannaceae	Canna	Canna_indica	rhizomatous	perennial	biomass S/R		root/shoot	nutrient	nutrient	-1.266	0.8252
#166-2-1-1	Zhang, Rengel et al. 2007	Cyperaceae	Schoenoplectus	Schoenoplectus_validus	rhizomatous	perennial	biomass A/B		root/shoot	nutrient	nutrient	-1.6049	1.0089
#166-2-1-1	Zhang, Rengel et al. 2007	Cyperaceae	Schoenoplectus	Schoenoplectus_validus	rhizomatous	perennial	biomass ADW		AG	nutrient	nutrient	2.2271	1.0824
#166-2-1-1	Zhang, Rengel et al. 2007	Cyperaceae	Schoenoplectus	Schoenoplectus_validus	rhizomatous	perennial	biomass ADWP		AGP	nutrient	nutrient	1.3858	0.9102
#166-2-1-1	Zhang, Rengel et al. 2007	Cyperaceae	Schoenoplectus	Schoenoplectus_validus	rhizomatous	perennial	rhizome DW	RE	CR	nutrient	nutrient	0.5996	0.6981
#166-2-1-1	Zhang, Rengel et al. 2007	Cyperaceae	Schoenoplectus	Schoenoplectus_validus	rhizomatous	perennial	root DW		BG	nutrient	nutrient	-0.5367	0.7008
#166-2-1-1	Zhang, Rengel et al. 2007	Cyperaceae	Schoenoplectus	Schoenoplectus_validus	rhizomatous	perennial	vegetative DW	VG		nutrient	nutrient	2.6298	1.2481
#166-2-1-1	Zhang, Rengel et al. 2007	Cyperaceae	Schoenoplectus	Schoenoplectus_validus	rhizomatous	perennial	rhizome DWP	REP	CRP	nutrient	nutrient	-0.3148	0.6841
#166-2-1-1	Zhang, Rengel et al. 2007	Cyperaceae	Schoenoplectus	Schoenoplectus_validus	rhizomatous	perennial	root DWP		BGP	nutrient	nutrient	-2.1023	1.0682
#166-2-1-1	Zhang, Rengel et al. 2007	Cyperaceae	Schoenoplectus	Schoenoplectus_validus	rhizomatous	perennial	root DWP		BGP	nutrient	nutrient	-2.1023	1.0682
#166-2-1-1	Zhang, Rengel et al. 2007	Cyperaceae	Schoenoplectus	Schoenoplectus_validus	rhizomatous	perennial	root DWP	VGP		nutrient	nutrient	0.2537	0.6741
#166-2-1-1	Zhang, Rengel et al. 2007	Cyperaceae	Schoenoplectus	Schoenoplectus_validus	rhizomatous	perennial	biomass S/R		root/shoot	nutrient	nutrient	-2.2284	1.2565
#318-2-1-1	Zhao et al. 2010	Poaceae	Phragmites	Phragmites_australis	rhizomatous	perennial	shoot DWP		AGP	nitrogen	nutrient	0.0282	0.5093
#318-2-1-1	Zhao et al. 2010	Poaceae	Phragmites	Phragmites_australis	rhizomatous	perennial	rhizome DWP	REP	CRP	nitrogen	nutrient	0.256	0.5056
#318-2-1-1	Zhao et al. 2010	Poaceae	Phragmites	Phragmites_australis	rhizomatous	perennial	root DWP		BGP	nitrogen	nutrient	-0.7548	0.5519
#318-2-1-1	Zhao et al. 2010	Poaceae	Phragmites	Phragmites_australis	rhizomatous	perennial	vegetative DWP	VGP		nitrogen	nutrient	-0.4691	0.5371
#318-2-1-1	Zhao et al. 2010	Poaceae	Phragmites	Phragmites_australis	rhizomatous	perennial	biomass R/S		root/shoot	nitrogen	nutrient	-0.6627	0.5451
#318-1-1-1	Zhao et al. 2010	Poaceae	Spartina	Spartina_alterniflora	rhizomatous	perennial	shoot DWP		AGP	nitrogen	nutrient	0.3359	0.5082
#318-1-1-1	Zhao et al. 2010	Poaceae	Spartina	Spartina_alterniflora	rhizomatous	perennial	rhizome DWP	REP	CRP	nitrogen	nutrient	0.9671	0.5857
#318-1-1-1	Zhao et al. 2010	Poaceae	Spartina	Spartina_alterniflora	rhizomatous	perennial	root DWP		BGP	nitrogen	nutrient	-0.4086	0.5165
#318-1-1-1	Zhao et al. 2010	Poaceae	Spartina	Spartina_alterniflora	rhizomatous	perennial	vegetative DWP	VGP		nitrogen	nutrient	-0.082	0.5033
#318-1-1-1	Zhao et al. 2010	Poaceae	Spartina	Spartina_alterniflora	rhizomatous	perennial	biomass R/S		root/shoot	nitrogen	nutrient	-0.3981	0.5135
#165-3-1	Zhao, Chen et al. 2008	Poaceae	Leymus	Leymus_chinensis	rhizomatous	perennial	biomass ADW		AG	drought	water	1.3058	0.2618
#165-3-1	Zhao, Chen et al. 2008	Poaceae	Leymus	Leymus_chinensis	rhizomatous	perennial	biomass B/A		root/shoot	drought	water	-0.1359	0.2047
#165-3-1	Zhao, Chen et al. 2008	Poaceae	Leymus	Leymus_chinensis	rhizomatous	perennial	biomass BDW		BG	drought	water	0.6429	0.2207
#165-1-1	Zhao, Chen et al. 2008	Poaceae	Leymus	Leymus_chinensis	rhizomatous	perennial	biomass ADW		AG	N	nutrient	0.1883	0.2024
#165-1-1	Zhao, Chen et al. 2008	Poaceae	Leymus	Leymus_chinensis	rhizomatous	perennial	biomass B/A		root/shoot	N	nutrient	0.1647	0.2052
#165-1-1	Zhao, Chen et al. 2008	Poaceae	Leymus	Leymus_chinensis	rhizomatous	perennial	biomass BDW		BG	N	nutrient	0.2218	0.2068
#165-2-1	Zhao, Chen et al. 2008	Poaceae	Leymus	Leymus_chinensis	rhizomatous	perennial	biomass ADW		AG	P	nutrient	-0.3185	0.2031
#165-2-1	Zhao, Chen et al. 2008	Poaceae	Leymus	Leymus_chinensis	rhizomatous	perennial	biomass B/A		root/shoot	P	nutrient	0.1187	0.202
#165-2-1	Zhao, Chen et al. 2008	Poaceae	Leymus	Leymus_chinensis	rhizomatous	perennial	biomass BDW		BG	P	nutrient	-0.0199	0.201
#203-1	Zhao, Li et al. 2012	Hydrocharitaceae	Vallisneria	Vallisneria_spiralis	stoloniferous	perennial	biomass R/S		root/shoot	shading	light	3.1405	1.1641
#196-1	Zheng, Feng et al. 2009	Asteraceae	Ageratina	Ageratina_adenophora	rhizomatous	perennial	leaf DWP		AGP	shading	light	1.8201	0.6389
#196-1	Zheng, Feng et al. 2009	Asteraceae	Ageratina	Ageratina_adenophora	rhizomatous	perennial	root DWP		BGP	shading	light	4.5393	1.4851
#265-2-1	Zhu, Alaten et al. 2007	Fabaceae	Hedysarum	Hedysarum_laeve	rhizomatous	perennial	clonal reproductive DW		CR	nutrient	nutrient	-1.9529	0.6066
#265-2-1	Zhu, Alaten et al. 2007	Fabaceae	Hedysarum	Hedysarum_laeve	rhizomatous	perennial	reproductive DW	RE		nutrient	nutrient	-1.3757	0.4959
#265-2-1	Zhu, Alaten et al. 2007	Fabaceae	Hedysarum	Hedysarum_laeve	rhizomatous	perennial	sexual reproductive DW		SR	nutrient	nutrient	0.1713	0.414
#265-2-1	Zhu, Alaten et al. 2007	Fabaceae	Hedysarum	Hedysarum_laeve	rhizomatous	perennial	vegetative DW	VG		nutrient	nutrient	0.2532	0.4056
#265-2-1	Zhu, Alaten et al. 2007	Fabaceae	Hedysarum	Hedysarum_laeve	rhizomatous	perennial	clonal reproductive DWP		CRP	nutrient	nutrient	-0.9805	0.4725
#265-2-1	Zhu, Alaten et al. 2007	Fabaceae	Hedysarum	Hedysarum_laeve	rhizomatous	perennial	reproductive DWP	REP		nutrient	nutrient	-1.2097	0.5011
#265-2-1	Zhu, Alaten et al. 2007	Fabaceae	Hedysarum	Hedysarum_laeve	rhizomatous	perennial	sexual reproductive DWP		SRP	nutrient	nutrient	0.1711	0.405
#265-2-1	Zhu, Alaten et al. 2007	Fabaceae	Hedysarum	Hedysarum_laeve	rhizomatous	perennial	shoot-g DWP		AGP	nutrient	nutrient	-0.2326	0.4166
#265-1-1	Zhu, Alaten et al. 2007	Fabaceae	Hedysarum	Hedysarum_laeve	rhizomatous	perennial	clonal reproductive DW		CR	water	water	0.5936	0.4222
#265-1-1	Zhu, Alaten et al. 2007	Fabaceae	Hedysarum	Hedysarum_laeve	rhizomatous	perennial	reproductive DW	RE		water	water	0.1124	0.4012
#265-1-1	Zhu, Alaten et al. 2007	Fabaceae	Hedysarum	Hedysarum_laeve	rhizomatous	perennial	sexual reproductive DW		SR	water	water	-1.3133	0.5155
#265-1-1	Zhu, Alaten et al. 2007	Fabaceae	Hedysarum	Hedysarum_laeve	rhizomatous	perennial	vegetative DW	VG		water	water	0.2111	0.4045
#265-1-1	Zhu, Alaten et al. 2007	Fabaceae	Hedysarum	Hedysarum_laeve	rhizomatous	perennial	clonal reproductive DWP		CRP	water	water	0.696	0.4368
#265-1-1	Zhu, Alaten et al. 2007	Fabaceae	Hedysarum	Hedysarum_laeve	rhizomatous	perennial	reproductive DWP	REP		water	water	0.4803	0.4229
#265-1-1	Zhu, Alaten et al. 2007	Fabaceae	Hedysarum	Hedysarum_laeve	rhizomatous	perennial	sexual reproductive DWP		SRP	water	water	-1.6143	0.5751
#265-1-1	Zhu, Alaten et al. 2007	Fabaceae	Hedysarum	Hedysarum_laeve	rhizomatous	perennial	shoot-g DWP		AGP	water	water	0.2129	0.4505
